# Supplementary material for: Chlorido{2-[1-(2-pyridylmethyl­imino)eth­yl]pyrrolato-κ3 N,N′,N′′}copper(II)
Source: Acta Crystallogr Sect E Struct Rep Online. 2008 Mar 14;64(Pt 4):m559. doi: 10.1107/S1600536808006934 (PMC2960930; doi:10.1107/S1600536808006934)
Supplement: Supplementary file 1 [file e-64-0m559-sup1.cif]

##############################################################################
###                                                                        ###
###        Electronic paper (Acta Crystallographica Section E)             ###
###                                                                        ###
##############################################################################
#                                                                            #
# This CIF contains the data in a paper accepted for publication in Acta     #
# Crystallographica Section E. It conforms to the requirements of Notes      #
# for Authors for Section E, and has been peer reviewed under the auspices   #
# of the IUCr Commission on Journals.                                        #
#                                                                            #
# Full details of the Crystallographic Information File format               #
# are given in the paper "The Crystallographic Information File (CIF):       #
# a New Standard Archive File for Crystallography" by S. R. Hall, F. H.      #
# Allen and I. D. Brown [Acta Cryst. (1991), A47, 655-685].                  #
#                                                                            #
# The current version of the core CIF dictionary is obtainable from          #
# ftp://ftp.iucr.org/pub/cif_core.dic. The current version number is 2.4.    #
#                                                                            #
# Software is freely available for graphical display of the structure(s) in  #
# this CIF.  For information consult the CIF home page http://www.iucr.org/  #
# cif/home.html                                                              #
#                                                                            #
# This file may be used for bona fide research purposes within the           #
# scientific community so long as proper attribution is given to the journal # 
# article from which it was obtained.                                        #
#                                                                            #
##############################################################################
                                             
data_I
_audit_creation_method     SHELXL-97
_chemical_name_systematic
;
Chlorido{2-[1-(2-pyridylmethylimino)ethyl]pyrrolato-\k^3^N,N',N''}copper(II)
;
_chemical_name_common     ?
_chemical_formula_moiety     'C12 H12 Cl Cu N3'
_chemical_formula_sum     'C12 H12 Cl Cu N3'
_chemical_formula_iupac     '[Cu (C12 H12 N3) Cl]'
_chemical_formula_weight     297.24
_chemical_melting_point     ?
_symmetry_cell_setting     'Monoclinic'
_symmetry_space_group_name_H-M     'P 21/c'
_symmetry_space_group_name_Hall     '-P 2ybc'
loop_
    _symmetry_equiv_pos_as_xyz
    'x, y, z'
    '-x, y+1/2, -z+1/2'
    '-x, -y, -z'
    'x, -y-1/2, z-1/2'
_cell_length_a     8.830(2)
_cell_length_b     7.2806(15)
_cell_length_c     18.750(4)
_cell_angle_alpha     90.00
_cell_angle_beta     100.448(4)
_cell_angle_gamma     90.00
_cell_volume     1185.4(4)
_cell_formula_units_Z     4
_cell_measurement_reflns_used     3740
_cell_measurement_theta_min     2.14
_cell_measurement_theta_max     25.57
_cell_measurement_temperature     213(2)
_exptl_crystal_description     block
_exptl_crystal_colour     green
_exptl_crystal_size_max     0.24
_exptl_crystal_size_mid     0.18
_exptl_crystal_size_min     0.16
_exptl_crystal_density_diffrn     1.666
_exptl_crystal_density_meas     ?
_exptl_crystal_density_method     'not measured'
_exptl_crystal_F_000     604
_exptl_absorpt_coefficient_mu     2.046
_exptl_absorpt_correction_type     'multi-scan'
_exptl_absorpt_process_details     '(SADABS; Bruker, 2000)'
_exptl_absorpt_correction_T_min     0.642
_exptl_absorpt_correction_T_max     0.719
_exptl_special_details
;
;
_diffrn_ambient_temperature     213(2)
_diffrn_radiation_type     'MoK\a'
_diffrn_radiation_wavelength     0.71070
_diffrn_radiation_source     'sealed tube'
_diffrn_radiation_monochromator     'graphite'
_diffrn_measurement_device_type     'Bruker SMART APEX CCD'
_diffrn_measurement_method     '\f and \w'
_diffrn_detector_area_resol_mean     ?
_diffrn_reflns_number     11059
_diffrn_reflns_av_R_equivalents     0.0449
_diffrn_reflns_av_sigmaI/netI     0.0353
_diffrn_reflns_theta_min     3.01
_diffrn_reflns_theta_max     25.35
_diffrn_reflns_theta_full     25.35
_diffrn_measured_fraction_theta_max     0.997
_diffrn_measured_fraction_theta_full     0.997
_diffrn_reflns_limit_h_min     -10
_diffrn_reflns_limit_h_max     10
_diffrn_reflns_limit_k_min     -7
_diffrn_reflns_limit_k_max     8
_diffrn_reflns_limit_l_min     -22
_diffrn_reflns_limit_l_max     22
_diffrn_standards_number     ?
_diffrn_standards_interval_count     ?
_diffrn_standards_interval_time     ?
_diffrn_standards_decay_%     ?
_refine_special_details
;
 Refinement of F^2^ against ALL reflections.  The weighted R-factor wR and
 goodness of fit S are based on F^2^, conventional R-factors R are based
 on F, with F set to zero for negative F^2^. The threshold expression of
 F^2^ > 2sigma(F^2^) is used only for calculating R-factors(gt) etc. and is
 not relevant to the choice of reflections for refinement.  R-factors based
 on F^2^ are statistically about twice as large as those based on F, and R-
 factors based on ALL data will be even larger.
;
_reflns_number_total     2164
_reflns_number_gt     1840
_reflns_threshold_expression     I>2\s(I)
_refine_ls_structure_factor_coef     Fsqd
_refine_ls_matrix_type     full
_refine_ls_R_factor_all     0.0618
_refine_ls_R_factor_gt     0.0492
_refine_ls_wR_factor_gt     0.1165
_refine_ls_wR_factor_ref     0.1238
_refine_ls_goodness_of_fit_ref     1.047
_refine_ls_restrained_S_all     1.047
_refine_ls_number_reflns     2164
_refine_ls_number_parameters     156
_refine_ls_number_restraints     0
_refine_ls_hydrogen_treatment     constr
_refine_ls_weighting_scheme     calc
_refine_ls_weighting_details
             'calc w=1/[\s^2^(Fo^2^)+(0.06P)^2^+1.99P] where P=(Fo^2^+2Fc^2^)/3'
_atom_sites_solution_hydrogens     geom
_atom_sites_solution_primary     direct
_atom_sites_solution_secondary     difmap
_refine_ls_shift/su_max     0.000
_refine_ls_shift/su_mean     0.000
_refine_diff_density_max     0.380
_refine_diff_density_min     -0.433
_refine_ls_extinction_method     none
_refine_ls_extinction_coef     ?
loop_
    _atom_type_symbol
    _atom_type_description
    _atom_type_scat_dispersion_real
    _atom_type_scat_dispersion_imag
    _atom_type_scat_source
    'C' 'C' 0.0033 0.0016
                         'International Tables Vol C Tables 4.2.6.8 and 6.1.1.4'
    'H' 'H' 0.0000 0.0000
                         'International Tables Vol C Tables 4.2.6.8 and 6.1.1.4'
    'Cl' 'Cl' 0.1484 0.1585
                         'International Tables Vol C Tables 4.2.6.8 and 6.1.1.4'
    'Cu' 'Cu' 0.3201 1.2651
                         'International Tables Vol C Tables 4.2.6.8 and 6.1.1.4'
    'N' 'N' 0.0061 0.0033
                         'International Tables Vol C Tables 4.2.6.8 and 6.1.1.4'
_computing_data_collection     'SMART (Bruker, 2000)'
_computing_cell_refinement     'SMART (Bruker, 2000)'
_computing_data_reduction     'SAINT (Bruker, 2000)'
_computing_structure_solution     'SHELXTL (Sheldrick, 2008)'
_computing_structure_refinement     'SHELXTL (Sheldrick, 2008)'
_computing_molecular_graphics     'SHELXTL (Sheldrick, 2008)'
_computing_publication_material     'SHELXTL (Sheldrick, 2008)'
loop_
    _atom_site_type_symbol
    _atom_site_label
    _atom_site_fract_x
    _atom_site_fract_y
    _atom_site_fract_z
    _atom_site_U_iso_or_equiv
    _atom_site_adp_type
    _atom_site_calc_flag
    _atom_site_refinement_flags
    _atom_site_occupancy
    _atom_site_disorder_assembly
    _atom_site_disorder_group
    Cu Cu1 0.50155(6) 0.79633(7) 0.42653(3) 0.0312(2) Uani d . 1 . .
    Cl Cl1 0.64180(13) 0.80713(16) 0.33884(6) 0.0431(3) Uani d . 1 . .
    N N1 0.6561(4) 0.6909(5) 0.5025(2) 0.0378(9) Uani d . 1 . .
    N N2 0.3797(4) 0.7939(5) 0.50388(19) 0.0331(8) Uani d . 1 . .
    N N3 0.3055(4) 0.9028(5) 0.37105(17) 0.0303(8) Uani d . 1 . .
    C C1 0.8039(6) 0.6345(6) 0.5150(3) 0.0479(12) Uani d . 1 . .
    H H1 0.8685 0.6360 0.4810 0.057 Uiso calc R 1 . .
    C C2 0.8452(7) 0.5741(8) 0.5857(3) 0.0648(16) Uani d . 1 . .
    H H2 0.9412 0.5291 0.6073 0.078 Uiso calc R 1 . .
    C C3 0.7176(7) 0.5928(7) 0.6184(3) 0.0593(15) Uani d . 1 . .
    H H3 0.7107 0.5626 0.6659 0.071 Uiso calc R 1 . .
    C C4 0.6022(6) 0.6658(6) 0.5659(2) 0.0423(11) Uani d . 1 . .
    C C5 0.4452(6) 0.7218(6) 0.5646(2) 0.0413(11) Uani d . 1 . .
    C C6 0.2223(5) 0.8562(6) 0.4865(2) 0.0374(10) Uani d . 1 . .
    H H6A 0.2082 0.9629 0.5156 0.045 Uiso calc R 1 . .
    H H6B 0.1534 0.7601 0.4970 0.045 Uiso calc R 1 . .
    C C7 0.1863(5) 0.9048(6) 0.4073(2) 0.0327(9) Uani d . 1 . .
    C C8 0.0406(5) 0.9525(7) 0.3731(3) 0.0434(12) Uani d . 1 . .
    H H8 -0.0410 0.9485 0.3982 0.052 Uiso calc R 1 . .
    C C9 0.0156(6) 1.0060(7) 0.3019(3) 0.0514(13) Uani d . 1 . .
    H H9 -0.0829 1.0374 0.2783 0.062 Uiso calc R 1 . .
    C C10 0.1382(6) 1.0128(7) 0.2655(3) 0.0471(12) Uani d . 1 . .
    H H10 0.1249 1.0534 0.2178 0.057 Uiso calc R 1 . .
    C C11 0.2804(5) 0.9580(6) 0.3018(2) 0.0371(10) Uani d . 1 . .
    H H11 0.3628 0.9593 0.2771 0.045 Uiso calc R 1 . .
    C C12 0.3689(7) 0.6982(7) 0.6292(3) 0.0551(14) Uani d . 1 . .
    H H12A 0.2995 0.7987 0.6315 0.083 Uiso calc R 1 . .
    H H12B 0.4458 0.6960 0.6725 0.083 Uiso calc R 1 . .
    H H12C 0.3124 0.5849 0.6249 0.083 Uiso calc R 1 . .
loop_
    _atom_site_aniso_label
    _atom_site_aniso_U_11
    _atom_site_aniso_U_22
    _atom_site_aniso_U_33
    _atom_site_aniso_U_12
    _atom_site_aniso_U_13
    _atom_site_aniso_U_23
    Cu1 0.0315(3) 0.0342(3) 0.0282(3) -0.0016(2) 0.0058(2) 0.0003(2)
    Cl1 0.0374(6) 0.0497(7) 0.0463(7) 0.0016(5) 0.0183(5) 0.0013(5)
    N1 0.038(2) 0.032(2) 0.039(2) -0.0039(16) -0.0028(17) 0.0009(16)
    N2 0.044(2) 0.0289(18) 0.0278(19) -0.0009(16) 0.0090(16) -0.0006(15)
    N3 0.0331(18) 0.0318(18) 0.0275(18) -0.0058(16) 0.0094(15) -0.0027(15)
    C1 0.043(3) 0.037(3) 0.057(3) -0.003(2) -0.010(2) -0.007(2)
    C2 0.065(4) 0.051(3) 0.064(4) 0.008(3) -0.028(3) -0.009(3)
    C3 0.094(4) 0.035(3) 0.036(3) 0.005(3) -0.022(3) -0.002(2)
    C4 0.066(3) 0.025(2) 0.032(2) -0.003(2) -0.003(2) -0.0036(18)
    C5 0.066(3) 0.025(2) 0.034(2) -0.008(2) 0.010(2) -0.0033(19)
    C6 0.045(3) 0.036(2) 0.037(2) -0.005(2) 0.021(2) -0.001(2)
    C7 0.038(2) 0.031(2) 0.031(2) -0.0075(19) 0.0108(18) -0.0060(19)
    C8 0.033(2) 0.050(3) 0.048(3) -0.004(2) 0.011(2) -0.005(2)
    C9 0.036(3) 0.057(3) 0.056(3) 0.006(2) -0.003(2) -0.009(3)
    C10 0.053(3) 0.053(3) 0.031(2) -0.003(2) -0.002(2) -0.002(2)
    C11 0.034(2) 0.047(3) 0.031(2) -0.004(2) 0.0074(19) -0.005(2)
    C12 0.094(4) 0.042(3) 0.032(3) -0.005(3) 0.018(3) 0.004(2)
_geom_special_details
;
 All esds (except the esd in the dihedral angle between two l.s. planes)
 are estimated using the full covariance matrix.  The cell esds are taken
 into account individually in the estimation of esds in distances, angles
 and torsion angles; correlations between esds in cell parameters are only
 used when they are defined by crystal symmetry.  An approximate (isotropic)
 treatment of cell esds is used for estimating esds involving l.s. planes.
;
loop_
    _geom_bond_atom_site_label_1
    _geom_bond_atom_site_label_2
    _geom_bond_site_symmetry_2
    _geom_bond_distance
    _geom_bond_publ_flag
    Cu1 N1 . 1.943(4) yes
    Cu1 N2 . 1.956(3) yes
    Cu1 N3 . 2.006(3) yes
    Cu1 Cl1 . 2.2319(12) yes
    N1 C1 . 1.347(6) ?
    N1 C4 . 1.370(6) ?
    N2 C5 . 1.291(6) ?
    N2 C6 . 1.442(6) ?
    N3 C11 . 1.339(5) ?
    N3 C7 . 1.354(5) ?
    C1 C2 . 1.381(7) ?
    C1 H1 . 0.9300 ?
    C2 C3 . 1.384(8) ?
    C2 H2 . 0.9300 ?
    C3 C4 . 1.388(7) ?
    C3 H3 . 0.9300 ?
    C4 C5 . 1.441(7) ?
    C5 C12 . 1.499(7) ?
    C6 C7 . 1.503(6) ?
    C6 H6A . 0.9700 ?
    C6 H6B . 0.9700 ?
    C7 C8 . 1.374(6) ?
    C8 C9 . 1.369(7) ?
    C8 H8 . 0.9300 ?
    C9 C10 . 1.381(7) ?
    C9 H9 . 0.9300 ?
    C10 C11 . 1.374(6) ?
    C10 H10 . 0.9300 ?
    C11 H11 . 0.9300 ?
    C12 H12A . 0.9600 ?
    C12 H12B . 0.9600 ?
    C12 H12C . 0.9600 ?
loop_
    _geom_angle_atom_site_label_1
    _geom_angle_atom_site_label_2
    _geom_angle_atom_site_label_3
    _geom_angle_site_symmetry_1
    _geom_angle_site_symmetry_3
    _geom_angle
    _geom_angle_publ_flag
    N1 Cu1 N2 . . 81.98(16) yes
    N1 Cu1 N3 . . 163.31(15) yes
    N2 Cu1 N3 . . 81.33(14) yes
    N1 Cu1 Cl1 . . 98.29(12) yes
    N2 Cu1 Cl1 . . 178.47(10) yes
    N3 Cu1 Cl1 . . 98.40(10) yes
    C1 N1 C4 . . 106.6(4) ?
    C1 N1 Cu1 . . 141.0(4) ?
    C4 N1 Cu1 . . 112.4(3) ?
    C5 N2 C6 . . 125.9(4) ?
    C5 N2 Cu1 . . 116.0(3) ?
    C6 N2 Cu1 . . 117.8(3) ?
    C11 N3 C7 . . 118.5(4) ?
    C11 N3 Cu1 . . 126.5(3) ?
    C7 N3 Cu1 . . 114.8(3) ?
    N1 C1 C2 . . 110.1(5) ?
    N1 C1 H1 . . 125.0 ?
    C2 C1 H1 . . 125.0 ?
    C1 C2 C3 . . 107.4(5) ?
    C1 C2 H2 . . 126.3 ?
    C3 C2 H2 . . 126.3 ?
    C2 C3 C4 . . 105.9(5) ?
    C2 C3 H3 . . 127.0 ?
    C4 C3 H3 . . 127.0 ?
    N1 C4 C3 . . 109.9(5) ?
    N1 C4 C5 . . 115.6(4) ?
    C3 C4 C5 . . 134.5(5) ?
    N2 C5 C4 . . 113.9(4) ?
    N2 C5 C12 . . 124.3(5) ?
    C4 C5 C12 . . 121.7(4) ?
    N2 C6 C7 . . 108.7(3) ?
    N2 C6 H6A . . 110.0 ?
    C7 C6 H6A . . 110.0 ?
    N2 C6 H6B . . 110.0 ?
    C7 C6 H6B . . 110.0 ?
    H6A C6 H6B . . 108.3 ?
    N3 C7 C8 . . 121.0(4) ?
    N3 C7 C6 . . 116.7(4) ?
    C8 C7 C6 . . 122.3(4) ?
    C9 C8 C7 . . 119.9(4) ?
    C9 C8 H8 . . 120.0 ?
    C7 C8 H8 . . 120.0 ?
    C8 C9 C10 . . 119.3(5) ?
    C8 C9 H9 . . 120.3 ?
    C10 C9 H9 . . 120.3 ?
    C11 C10 C9 . . 118.2(5) ?
    C11 C10 H10 . . 120.9 ?
    C9 C10 H10 . . 120.9 ?
    N3 C11 C10 . . 122.9(4) ?
    N3 C11 H11 . . 118.6 ?
    C10 C11 H11 . . 118.6 ?
    C5 C12 H12A . . 109.5 ?
    C5 C12 H12B . . 109.5 ?
    H12A C12 H12B . . 109.5 ?
    C5 C12 H12C . . 109.5 ?
    H12A C12 H12C . . 109.5 ?
    H12B C12 H12C . . 109.5 ?
data_global
_journal_date_recd_electronic     2008-03-09
_journal_date_accepted     2008-03-12
_journal_name_full     'Acta Crystallographica, Section E'
_journal_year     2008
_journal_volume     64
_journal_issue      4
_journal_page_first     m559
_journal_page_last     m559
_journal_paper_category     QM
_journal_coeditor_code     HG2384
_publ_contact_author_name     'Dr. R. Li'
_publ_contact_author_address
;
Jiangsu Key Laboratory for Chemistry of Low-Dimensional Materials
Huaiyin Teachers College
Huai'an 223300, Jiangsu Province
People's Republic of China
;
_publ_contact_author_email     rongqingli333@yahoo.com
_publ_contact_author_fax     '+86 517 8352 5369'
_publ_contact_author_phone     '+86 517 8352 5085'
_publ_section_title
;\
Chlorido{2-[1-(2-pyridylmethylimino)ethyl]pyrrolato-\k^3^<i>N</i>,<i>N</i>',\
<i>N</i>''}copper(II)
;
loop_
    _publ_author_name
    _publ_author_address
    'Li, Rongqing'
;
Jiangsu Key Laboratory for the Chemistry of Low-Dimensional Materials
Huaiyin Teachers College
Huai'an 223300, Jiangsu Province
People's Republic of China
;
    'Zhao, Pusu'
;
Jiangsu Key Laboratory for the Chemistry of Low-Dimensional Materials
Huaiyin Teachers College
Huai'an 223300, Jiangsu Province
People's Republic of China
;
    'Tang, Guodong'
;
Jiangsu Key Laboratory for the Chemistry of Low-Dimensional Materials
Huaiyin Teachers College
Huai'an 223300, Jiangsu Province
People's Republic of China
;
    'Tao, Yujia'
;
Jiangsu Key Laboratory for the Chemistry of Low-Dimensional Materials
Huaiyin Teachers College
Huai'an 223300, Jiangsu Province
People's Republic of China
;
