# Supplementary material for: Chlorido{2-[1-(2-pyridylmethyl­imino)eth­yl]pyrrolato-κ3 N,N′,N′′}copper(II)
Source: Acta Crystallogr Sect E Struct Rep Online. 2008 Mar 14;64(Pt 4):m559. doi: 10.1107/S1600536808006934 (PMC2960930; doi:10.1107/S1600536808006934)
Supplement: Supplementary file 2 [file e-64-0m559-Isup2.hkl]

# 
# h,k,l, Fc-squared, Fo-squared, sigma(Fo-squared) and status flag 
# 
data_I
_shelx_title '  _L0703' 
_shelx_refln_list_code          4 
_shelx_F_calc_maximum      201.03 
_exptl_crystal_F_000       604.00 
_reflns_d_resolution_high  0.8301 
 
loop_ 
 _symmetry_equiv_pos_as_xyz 
 'x, y, z' 
 '-x, y+1/2, -z+1/2' 
 '-x, -y, -z' 
 'x, -y-1/2, z-1/2' 
 
_cell_length_a     8.8295 
_cell_length_b     7.2806 
_cell_length_c    18.7495 
_cell_angle_alpha  90.000 
_cell_angle_beta  100.448 
_cell_angle_gamma  90.000 
 
_shelx_F_squared_multiplier     1.000 
 
loop_ 
 _refln_index_h 
 _refln_index_k 
 _refln_index_l 
 _refln_F_squared_calc 
 _refln_F_squared_meas 
 _refln_F_squared_sigma 
 _refln_observed_status 
   2   0   0      826.29      817.69     16.95 o 
   3   0   0      198.35      174.92      9.96 o 
   4   0   0      824.37      599.69     19.84 o 
   5   0   0     1464.44     1194.69     30.61 o 
   6   0   0     7801.38     8302.12    124.61 o 
   7   0   0     3568.54     3697.25    122.82 o 
   8   0   0     1859.57     1960.25     56.83 o 
   9   0   0      886.54      859.10     71.58 o 
  10   0   0      229.32      234.28     36.12 o 
   1   1   0      385.54      422.57      7.43 o 
   2   1   0      561.99      668.05     14.55 o 
   3   1   0      201.28      192.91      8.72 o 
   4   1   0      309.75      341.11     15.32 o 
   5   1   0     1330.16     1376.99     24.16 o 
   6   1   0      178.44      179.16     14.25 o 
   7   1   0        6.10        9.95      5.59 o 
   8   1   0      227.95      197.12     15.16 o 
   9   1   0      230.11      218.91     18.50 o 
  10   1   0       27.74       12.52     12.71 o 
   0   2   0     9867.79    10447.07     75.83 o 
   1   2   0    40411.13    40413.45    182.67 o 
   2   2   0     5864.14     5614.10     39.01 o 
   3   2   0     1315.18     1231.22     19.42 o 
   4   2   0       51.12       42.00      5.94 o 
   5   2   0      960.78      965.67     21.64 o 
   6   2   0     1848.29     1850.78     34.44 o 
   7   2   0     4312.92     4568.26     96.63 o 
   8   2   0     1361.53     1345.08     46.07 o 
   9   2   0      221.80      190.31     21.81 o 
  10   2   0       80.06       52.31     12.92 o 
   1   3   0      183.99      186.58      9.47 o 
   2   3   0      270.97      265.62     10.33 o 
   3   3   0      190.55      220.68     11.27 o 
   4   3   0      560.57      592.98     15.59 o 
   5   3   0       11.08       26.09      7.53 o 
   6   3   0       58.61       54.11      6.61 o 
   7   3   0      109.76      122.12     16.54 o 
   8   3   0       45.03       39.55      9.17 o 
   9   3   0        3.02       35.40     14.68 o 
   0   4   0      756.47      712.38     27.52 o 
   1   4   0      686.27      640.42     17.15 o 
   2   4   0     3674.27     3985.83     44.94 o 
   3   4   0       77.74       57.04      9.59 o 
   4   4   0      146.83      145.87     10.37 o 
   5   4   0      326.77      303.30     13.95 o 
   6   4   0      234.43      208.99     13.79 o 
   7   4   0       41.19       26.09      7.42 o 
   8   4   0      426.43      390.33     29.91 o 
   9   4   0       73.58       49.69     24.16 o 
   1   5   0      196.67      186.28     12.46 o 
   2   5   0      298.82      318.15     16.05 o 
   3   5   0       79.05       55.47      7.72 o 
   4   5   0       21.45       27.72      7.01 o 
   5   5   0        0.16       16.17      8.54 o 
   6   5   0       30.06       37.49      7.80 o 
   7   5   0        5.05       13.84     11.69 o 
   8   5   0       15.78       23.64      9.73 o 
   0   6   0      302.71      306.28     35.22 o 
   1   6   0      193.60      184.60     18.09 o 
   2   6   0      169.36      152.71     14.07 o 
   3   6   0       36.83       29.59      7.61 o 
   4   6   0       27.79       23.67      9.14 o 
   5   6   0       31.60       31.94     11.12 o 
   6   6   0       37.97       48.49     17.94 o 
   7   6   0      180.46      169.81     29.41 o 
   1   7   0      125.50      137.18     21.19 o 
   2   7   0      142.76      112.43     16.46 o 
   3   7   0       53.85       35.35      6.87 o 
   4   7   0        0.12       28.08      9.91 o 
   5   7   0      170.45      138.78     45.76 o 
   6   7   0       23.29       32.31     15.31 o 
   0   8   0      864.21      896.52    144.25 o 
   1   8   0      768.79      717.87     51.72 o 
   2   8   0      206.66      223.78     29.87 o 
   3   8   0        2.19       13.10     11.53 o 
   4   8   0        1.48       30.06     18.39 o 
 -10   1   1        5.54       29.15      8.85 o 
  -9   1   1       38.78       38.22     14.04 o 
  -8   1   1       18.27       19.55      6.35 o 
  -7   1   1      592.05      572.99     21.29 o 
  -6   1   1      621.17      664.19     19.70 o 
  -5   1   1      547.58      571.94     17.86 o 
  -4   1   1      620.75      657.77     19.29 o 
  -3   1   1        2.46        5.28      3.31 o 
  -2   1   1       15.15       31.82      5.84 o 
  -1   1   1     1485.48     1442.67     12.25 o 
   0   1   1     2189.45     2189.72     16.93 o 
   1   1   1      433.66      399.75      8.50 o 
   2   1   1     2608.00     2655.43     31.44 o 
   3   1   1       24.93       13.16      5.76 o 
   4   1   1     1846.23     1863.93     37.03 o 
   5   1   1        6.45        9.24     10.18 o 
   6   1   1       62.87       52.43      8.89 o 
   7   1   1       50.93       73.93      8.63 o 
   8   1   1      426.44      413.97     22.37 o 
   9   1   1       71.57       67.79     13.82 o 
  10   1   1       86.90       60.14     15.79 o 
 -10   2   1       23.16       25.55     13.45 o 
  -9   2   1      359.39      360.73     25.11 o 
  -8   2   1      188.50      188.19     16.92 o 
  -7   2   1      117.77      137.40     11.40 o 
  -6   2   1      957.00      971.86     26.76 o 
  -5   2   1      201.96      214.46     10.91 o 
  -4   2   1       30.34       34.79      4.98 o 
  -3   2   1       61.36       51.39      4.68 o 
  -2   2   1       67.47       31.63      5.23 o 
  -1   2   1     1160.87     1261.05     17.78 o 
   0   2   1    15973.57    16936.15     76.57 o 
   1   2   1    19603.15    20342.41    100.20 o 
   2   2   1      614.37      633.40     14.06 o 
   3   2   1     1274.52     1272.22     21.26 o 
   4   2   1      221.92      288.20     13.09 o 
   5   2   1      150.32      139.28     11.32 o 
   6   2   1      233.04      258.75     14.14 o 
   7   2   1      463.59      476.57     21.44 o 
   8   2   1        5.01       27.09      6.19 o 
   9   2   1        0.22        0.00     16.29 o 
  10   2   1        0.44        8.89     20.32 o 
  -9   3   1        7.96       46.07     15.33 o 
  -8   3   1      733.16      708.84     29.90 o 
  -7   3   1     1204.69     1233.25     30.57 o 
  -6   3   1     1684.51     1828.30     40.72 o 
  -5   3   1     2531.00     2702.36     45.52 o 
  -4   3   1     2527.08     2559.50     30.88 o 
  -3   3   1     1101.42      958.68     17.64 o 
  -2   3   1      558.16      570.25     13.84 o 
  -1   3   1      614.39      606.34     14.41 o 
   0   3   1     1727.29     1612.67     23.90 o 
   1   3   1     8823.32     8858.98     88.70 o 
   2   3   1     2860.05     2832.95     34.30 o 
   3   3   1     3560.40     3864.86     45.38 o 
   4   3   1      528.37      527.63     16.02 o 
   5   3   1      520.25      504.01     18.18 o 
   6   3   1      425.07      433.42     18.42 o 
   7   3   1     1124.20     1235.38     34.64 o 
   8   3   1      663.01      733.71     33.62 o 
   9   3   1      777.41      741.07     72.30 o 
  -9   4   1       40.49       37.04     17.99 o 
  -8   4   1      441.22      468.52     32.87 o 
  -7   4   1     1625.24     1588.59     66.74 o 
  -6   4   1      762.60      730.78     20.26 o 
  -5   4   1       47.57       57.14      7.50 o 
  -4   4   1      122.00      124.92      9.65 o 
  -3   4   1      133.61      114.74      9.11 o 
  -2   4   1     1008.52      952.79     20.72 o 
  -1   4   1     4516.73     4740.14     53.15 o 
   0   4   1     1493.29     1461.77     25.61 o 
   1   4   1     1447.43     1435.88     30.33 o 
   2   4   1     1795.95     1849.76     29.10 o 
   3   4   1      145.14      170.41     11.59 o 
   4   4   1       11.86       16.21      5.09 o 
   5   4   1       39.23       51.80     11.22 o 
   6   4   1      197.61      225.62     15.50 o 
   7   4   1      326.92      306.97     18.62 o 
   8   4   1      486.64      565.02     29.64 o 
   9   4   1        1.90       13.51     20.42 o 
  -8   5   1      416.65      477.11     38.50 o 
  -7   5   1      594.81      628.78     40.96 o 
  -6   5   1     1418.99     1570.20     60.09 o 
  -5   5   1     1700.44     1840.92     40.91 o 
  -4   5   1     1393.56     1413.02     37.81 o 
  -3   5   1     1169.22     1142.23     30.76 o 
  -2   5   1      590.81      600.89     18.94 o 
  -1   5   1     1097.75     1113.54     26.81 o 
   0   5   1     2542.73     2592.77     44.28 o 
   1   5   1     2748.47     2765.76     46.35 o 
   2   5   1     4050.92     4340.79     45.19 o 
   3   5   1     1425.13     1435.91     34.88 o 
   4   5   1      604.64      651.76     27.50 o 
   5   5   1      248.40      291.38     17.45 o 
   6   5   1      329.19      332.71     25.87 o 
   7   5   1      760.84      791.22     38.33 o 
   8   5   1     1366.06     1497.38    106.14 o 
  -7   6   1      367.18      370.06     54.79 o 
  -6   6   1      176.01      150.62     44.14 o 
  -5   6   1      146.62      152.72     15.94 o 
  -4   6   1      277.48      254.33     17.65 o 
  -3   6   1        2.63        4.51     10.71 o 
  -2   6   1      366.94      397.10     20.62 o 
  -1   6   1     1541.99     1618.36     45.25 o 
   0   6   1     1205.24     1215.17     36.39 o 
   1   6   1      329.86      302.25     17.52 o 
   2   6   1      291.52      341.95     18.27 o 
   3   6   1       37.99       21.49      6.79 o 
   4   6   1        5.79       23.04      7.26 o 
   5   6   1       63.61       78.36     11.57 o 
   6   6   1      159.15      154.92     34.71 o 
   7   6   1       99.13       79.61     27.44 o 
  -6   7   1      347.91      278.66     35.08 o 
  -5   7   1      359.39      383.06     39.59 o 
  -4   7   1      218.28      248.38     28.05 o 
  -3   7   1      237.60      262.82     20.80 o 
  -2   7   1      497.33      509.77     34.44 o 
  -1   7   1      490.62      507.80     28.19 o 
   0   7   1      717.34      679.48     29.59 o 
   1   7   1      853.71      882.68     36.67 o 
   2   7   1      498.39      503.03     28.97 o 
   3   7   1      360.68      359.56     25.15 o 
   4   7   1      140.42      133.55     18.71 o 
   5   7   1       64.99       69.65     16.29 o 
   6   7   1      205.64      184.06     83.13 o 
  -4   8   1       76.23       60.22     36.74 o 
  -3   8   1      118.23       62.99     15.77 o 
  -2   8   1       43.90       46.21     13.58 o 
  -1   8   1       67.14       72.41     17.70 o 
   0   8   1      237.16      238.61     27.14 o 
   1   8   1       97.87       92.44     26.85 o 
   2   8   1        1.96       19.82     27.46 o 
   3   8   1        4.33       37.57     13.02 o 
   4   8   1        2.69        2.42     17.24 o 
 -10   0   2      110.45       69.50     14.80 o 
  -9   0   2       11.90        6.44     15.82 o 
  -8   0   2      307.32      294.12     21.82 o 
  -7   0   2     2791.34     3106.27     82.55 o 
  -6   0   2     2020.24     2106.13     46.11 o 
  -5   0   2     1719.30     1611.16     40.33 o 
  -4   0   2     1130.09      948.06     24.63 o 
  -3   0   2     1580.78     1409.94     21.83 o 
  -2   0   2     2764.65     2974.91     30.70 o 
   1   0   2     3819.06     3430.16     32.76 o 
   2   0   2    12270.76    11291.49    100.65 o 
   3   0   2    16651.99    15636.14    188.08 o 
   4   0   2     1968.45     2008.59     52.60 o 
   5   0   2      194.27      271.33     19.96 o 
   6   0   2      161.10      185.11     16.16 o 
   7   0   2      752.76      765.50     41.53 o 
   8   0   2     1413.08     1327.87    110.62 o 
   9   0   2      885.75      913.62    102.35 o 
  10   0   2      471.67      432.25     48.00 o 
 -10   1   2       94.24       88.15     16.71 o 
  -9   1   2      201.93      188.95     17.63 o 
  -8   1   2      826.21      795.03     24.47 o 
  -7   1   2     3810.30     4012.92     71.46 o 
  -6   1   2     5446.45     6037.65     84.40 o 
  -5   1   2     2986.53     3114.76     39.76 o 
  -4   1   2     1467.25     1394.18     19.87 o 
  -3   1   2      582.08      500.07      9.58 o 
  -2   1   2     1347.59     1270.78     32.85 o 
  -1   1   2     3407.38     3515.73     30.32 o 
   0   1   2     8530.96     8666.36     50.24 o 
   1   1   2     6440.83     6380.30     40.20 o 
   2   1   2     4920.84     4343.37     35.04 o 
   3   1   2     2235.77     1970.22     27.86 o 
   4   1   2     2574.99     2626.14     35.41 o 
   5   1   2     2179.77     2327.53     34.15 o 
   6   1   2     1999.57     2175.76     35.45 o 
   7   1   2     1641.14     1735.99     45.83 o 
   8   1   2      954.76      955.89     48.22 o 
   9   1   2      547.33      483.08     35.58 o 
  10   1   2      141.44      102.33     32.24 o 
 -10   2   2       55.45       48.39     17.10 o 
  -9   2   2        0.84       21.30      7.95 o 
  -8   2   2      326.28      361.14     19.31 o 
  -7   2   2        2.36       28.87      6.33 o 
  -6   2   2     1124.65     1201.46     21.97 o 
  -5   2   2     1456.83     1422.46     23.18 o 
  -4   2   2     2360.30     2274.48     28.15 o 
  -3   2   2      116.33       92.24      8.54 o 
  -2   2   2      197.37      200.64      6.88 o 
  -1   2   2      608.28      639.46     14.17 o 
   0   2   2    15441.40    16090.89     99.87 o 
   1   2   2    15565.32    16151.14     82.24 o 
   2   2   2     6819.73     6674.40     53.58 o 
   3   2   2     2343.76     2287.54     31.02 o 
   4   2   2      278.86      218.33     13.19 o 
   5   2   2      305.26      349.91     15.47 o 
   6   2   2      256.32      242.78     14.71 o 
   7   2   2      439.76      412.76     28.78 o 
   8   2   2      409.20      414.99     25.04 o 
   9   2   2      542.03      451.80     33.24 o 
  -9   3   2       92.50       69.92     23.22 o 
  -8   3   2     1015.46     1010.27     30.08 o 
  -7   3   2      886.74      881.72     25.27 o 
  -6   3   2      735.44      724.34     19.65 o 
  -5   3   2      913.04      928.70     19.60 o 
  -4   3   2      291.90      281.41     16.51 o 
  -3   3   2      687.95      620.82     13.54 o 
  -2   3   2      306.86      349.31     10.55 o 
  -1   3   2      684.77      630.88     14.41 o 
   0   3   2      780.62      724.04     16.20 o 
   1   3   2     3603.67     3634.81     40.03 o 
   2   3   2     2101.91     2191.70     32.41 o 
   3   3   2     1949.96     1971.24     30.67 o 
   4   3   2      323.81      301.61     14.00 o 
   5   3   2      449.92      524.94     18.51 o 
   6   3   2      511.08      524.81     23.66 o 
   7   3   2      403.66      415.00     25.14 o 
   8   3   2      464.35      484.21     48.97 o 
   9   3   2      100.56       80.74     14.42 o 
  -9   4   2      103.22       98.01     22.56 o 
  -8   4   2        1.17       43.92     21.82 o 
  -7   4   2       14.01       20.35     10.48 o 
  -6   4   2        3.44       17.12     14.91 o 
  -5   4   2      516.61      524.79     26.64 o 
  -4   4   2        1.00        9.10     10.68 o 
  -3   4   2       50.50       61.93      9.13 o 
  -2   4   2      222.29      212.90     11.43 o 
  -1   4   2       86.65       83.14      9.01 o 
   0   4   2      206.51      212.25     11.71 o 
   1   4   2     3873.30     4302.31     47.56 o 
   2   4   2     1884.44     2026.54     32.98 o 
   3   4   2       10.25       26.14      6.90 o 
   4   4   2      160.94      174.10     12.68 o 
   5   4   2      201.31      223.20     15.49 o 
   6   4   2       45.07       31.62     12.63 o 
   7   4   2      114.06       78.29     17.61 o 
   8   4   2       69.30       66.49     13.60 o 
   9   4   2        5.29       38.90     28.59 o 
  -8   5   2        4.73        2.14     15.33 o 
  -7   5   2        2.61       37.52     12.68 o 
  -6   5   2        1.40       10.49     13.63 o 
  -5   5   2       47.52       46.44     10.32 o 
  -4   5   2        7.08       20.34      5.39 o 
  -3   5   2      128.92      160.63     13.31 o 
  -2   5   2       48.93       37.11      7.70 o 
  -1   5   2        1.12       23.81      9.03 o 
   0   5   2       40.55       52.93      8.48 o 
   1   5   2        1.85       18.30      8.06 o 
   2   5   2       83.79       72.55      7.81 o 
   3   5   2       96.83      100.29     10.58 o 
   4   5   2      208.25      246.26     18.43 o 
   5   5   2        5.05       21.26      7.28 o 
   6   5   2       13.02       16.80     10.98 o 
   7   5   2        3.63       18.90     13.54 o 
   8   5   2        0.26       22.54     17.21 o 
  -7   6   2        3.71       29.72     13.55 o 
  -6   6   2        0.95        2.44     16.32 o 
  -5   6   2      167.97      107.08     20.04 o 
  -4   6   2      187.28      187.70     21.21 o 
  -3   6   2       55.15       64.82     12.44 o 
  -2   6   2       25.68       29.46      6.57 o 
  -1   6   2       58.24       59.59      8.35 o 
   0   6   2        2.03       38.57      8.49 o 
   1   6   2      849.17      857.54     29.61 o 
   2   6   2        8.51       27.09     11.21 o 
   3   6   2       28.87       24.72     10.89 o 
   4   6   2        6.38       29.04      8.61 o 
   5   6   2       56.09       46.14      9.47 o 
   6   6   2        5.05       39.29     17.73 o 
   7   6   2      124.31      102.48     21.54 o 
  -6   7   2       93.90       72.93     21.24 o 
  -5   7   2      148.21      172.73     35.66 o 
  -4   7   2       63.31       35.71     14.07 o 
  -3   7   2        1.21       17.98      8.35 o 
  -2   7   2      198.68      208.30     21.39 o 
  -1   7   2      175.80      176.48     19.97 o 
   0   7   2      245.52      233.39     22.93 o 
   1   7   2      115.88      130.14     25.93 o 
   2   7   2       66.36       52.25     10.33 o 
   3   7   2       14.16       39.75     13.82 o 
   4   7   2       64.54       61.50     17.33 o 
   5   7   2       44.90       39.88     14.43 o 
   6   7   2       24.62       35.14     16.51 o 
  -4   8   2       52.71       19.82     19.66 o 
  -3   8   2       13.15       41.86     13.23 o 
  -2   8   2       23.04        0.00     13.69 o 
  -1   8   2       13.34       33.61     11.89 o 
   0   8   2       99.96       70.24     14.79 o 
   1   8   2      225.55      211.77     28.90 o 
   2   8   2      462.31      456.15     33.28 o 
   3   8   2       47.46       47.38     14.70 o 
   4   8   2        3.26        8.14     11.23 o 
 -10   1   3        5.02       15.44     14.66 o 
  -9   1   3       42.87       40.21      8.47 o 
  -8   1   3       61.15       44.95      7.13 o 
  -7   1   3      151.55      155.63     12.12 o 
  -6   1   3      571.34      602.68     18.02 o 
  -5   1   3      107.44      134.01      8.49 o 
  -4   1   3        8.38        8.25      5.05 o 
  -3   1   3     1190.46     1199.06     13.12 o 
  -2   1   3       92.63      100.47      6.76 o 
  -1   1   3       37.54       64.93      6.47 o 
   0   1   3     4743.91     4743.20     34.67 o 
   1   1   3     2458.09     2414.21     27.65 o 
   2   1   3      132.64      137.26     10.98 o 
   3   1   3     1925.93     1995.62     38.29 o 
   4   1   3       93.46       85.25      8.40 o 
   5   1   3       22.10       26.30      6.32 o 
   6   1   3       12.13       10.90      6.41 o 
   7   1   3       11.70       28.86      8.28 o 
   8   1   3        9.06       17.34     15.51 o 
   9   1   3       46.53       40.40     12.08 o 
  10   1   3        6.32       23.15      9.63 o 
 -10   2   3      120.02       62.59     20.70 o 
  -9   2   3       28.70       32.70      9.30 o 
  -8   2   3       41.17       30.61      6.09 o 
  -7   2   3      829.65      853.60     25.96 o 
  -6   2   3     4865.88     5340.36     40.66 o 
  -5   2   3     2964.56     3006.49     34.88 o 
  -4   2   3      223.34      199.28     11.76 o 
  -3   2   3      554.65      529.22     14.90 o 
  -2   2   3       26.40       41.26      8.28 o 
  -1   2   3       29.39       29.85      6.82 o 
   0   2   3    20713.27    21127.44    111.07 o 
   1   2   3     8943.44     8848.92     59.28 o 
   2   2   3     3382.16     3180.12     36.88 o 
   3   2   3     3948.33     3927.16     49.25 o 
   4   2   3     1844.28     1981.68     31.66 o 
   5   2   3       20.60       42.28      8.25 o 
   6   2   3        3.52       11.33      8.33 o 
   7   2   3      209.42      204.88     16.82 o 
   8   2   3      732.01      740.40     34.80 o 
   9   2   3      555.70      577.45     40.82 o 
  -9   3   3       71.12        6.17     27.07 o 
  -8   3   3        6.88       18.03      5.10 o 
  -7   3   3      140.15      125.78     23.53 o 
  -6   3   3       14.51       37.79      8.84 o 
  -5   3   3        3.71       11.56      6.35 o 
  -4   3   3     1767.47     1906.43     34.10 o 
  -3   3   3      403.13      361.39     15.79 o 
  -2   3   3      164.17      146.40      7.44 o 
  -1   3   3       51.46       58.08      5.99 o 
   0   3   3        8.29       12.11      4.95 o 
   1   3   3     1007.06     1214.67     21.86 o 
   2   3   3     1656.95     1680.95     28.14 o 
   3   3   3      750.67      771.03     20.64 o 
   4   3   3     1284.01     1363.01     27.58 o 
   5   3   3       58.33       55.84      7.94 o 
   6   3   3      267.35      232.93     20.29 o 
   7   3   3      203.15      162.70     18.06 o 
   8   3   3       53.19       39.61     11.75 o 
   9   3   3       54.58       39.78     15.03 o 
  -9   4   3       32.69       29.66     30.42 o 
  -8   4   3      434.46      420.31     26.95 o 
  -7   4   3     1097.57     1181.42     46.07 o 
  -6   4   3     2419.05     2455.65     63.79 o 
  -5   4   3     3872.32     4116.19     85.67 o 
  -4   4   3     4153.28     4492.07     76.26 o 
  -3   4   3      943.16      963.11     18.48 o 
  -2   4   3      156.47      171.48      9.92 o 
  -1   4   3      588.21      571.11     16.48 o 
   0   4   3     2761.14     2925.95     37.25 o 
   1   4   3    22398.87    24539.85    185.56 o 
   2   4   3    12593.71    13197.40    139.35 o 
   3   4   3     2951.24     2867.91     47.86 o 
   4   4   3      395.58      369.20     17.89 o 
   5   4   3      118.61      178.35     31.07 o 
   6   4   3       31.31       37.81     10.07 o 
   7   4   3      886.73      981.14     38.35 o 
   8   4   3      965.16      995.65     68.74 o 
  -8   5   3       15.07       15.33     18.48 o 
  -7   5   3       75.99       54.34     16.12 o 
  -6   5   3        6.47       15.20      8.25 o 
  -5   5   3      159.32      163.44     18.75 o 
  -4   5   3      255.86      275.08     13.32 o 
  -3   5   3      788.84      852.65     24.03 o 
  -2   5   3      145.90      147.41     11.94 o 
  -1   5   3       24.16       30.01      6.60 o 
   0   5   3      127.44      156.75     15.45 o 
   1   5   3      127.53      114.54     10.43 o 
   2   5   3       42.92       27.68      7.55 o 
   3   5   3      679.72      650.96     23.98 o 
   4   5   3      192.13      211.16     17.64 o 
   5   5   3       10.34       31.45     14.15 o 
   6   5   3       28.83       31.74      7.13 o 
   7   5   3        0.91        4.44     21.53 o 
   8   5   3       12.78       37.21     21.37 o 
  -7   6   3      570.18      584.36     65.38 o 
  -6   6   3     1183.47     1207.80     45.63 o 
  -5   6   3     2369.18     2433.29     75.64 o 
  -4   6   3     1439.35     1467.00     47.94 o 
  -3   6   3      414.09      429.39     20.29 o 
  -2   6   3      446.43      493.38     21.73 o 
  -1   6   3      744.88      764.29     28.11 o 
   0   6   3     1912.30     2024.23     53.88 o 
   1   6   3     2575.26     2739.47     74.16 o 
   2   6   3     5844.98     5934.25    140.96 o 
   3   6   3     2236.51     2326.78     56.00 o 
   4   6   3      231.43      234.55     20.10 o 
   5   6   3       30.22       28.20     10.41 o 
   6   6   3      223.57      290.50     28.59 o 
   7   6   3      223.64      248.04     33.22 o 
  -6   7   3        0.33       35.72     14.49 o 
  -5   7   3        0.41       23.03     17.52 o 
  -4   7   3       47.23       31.09     23.32 o 
  -3   7   3      187.84      135.80     17.99 o 
  -2   7   3      105.53      102.40     15.77 o 
  -1   7   3       14.61       14.71      8.97 o 
   0   7   3        3.24       23.12     12.91 o 
   1   7   3        5.00        9.80      8.64 o 
   2   7   3       39.34       37.74     10.17 o 
   3   7   3        8.20       14.19      7.94 o 
   4   7   3        4.10       14.02     31.48 o 
   5   7   3        1.32        6.36     11.30 o 
  -4   8   3      359.82      355.56     40.28 o 
  -3   8   3      107.81       79.94     13.91 o 
  -2   8   3       30.24       63.39     17.18 o 
  -1   8   3      442.86      465.29     36.39 o 
   0   8   3      539.60      536.01     40.87 o 
   1   8   3      254.81      307.22     32.04 o 
   2   8   3      194.21      158.74     34.92 o 
   3   8   3      453.23      462.12     36.93 o 
 -10   0   4        7.67       18.92     25.56 o 
  -9   0   4      105.77       61.34     13.71 o 
  -8   0   4       92.05       68.94     11.54 o 
  -7   0   4      392.71      390.11     22.29 o 
  -6   0   4     3879.55     4075.70    112.42 o 
  -5   0   4     6416.99     6991.91     83.27 o 
  -4   0   4      199.10      171.83     11.58 o 
  -3   0   4     2111.75     2382.08     34.21 o 
  -2   0   4      142.89      123.39     11.15 o 
  -1   0   4       13.73       40.73      8.33 o 
   0   0   4     3503.57     3420.36     40.56 o 
   1   0   4     8704.63     8313.69     72.07 o 
   2   0   4     1895.99     1756.22     32.32 o 
   3   0   4      110.10      138.48     13.43 o 
   4   0   4     1007.93     1141.73     33.55 o 
   5   0   4       66.95      109.46     25.69 o 
   6   0   4       69.39       67.04     13.69 o 
   7   0   4       18.30       37.81     11.82 o 
   8   0   4      142.72      204.28     35.88 o 
   9   0   4      199.09      289.13     78.89 o 
 -10   1   4      525.68      507.84     29.74 o 
  -9   1   4      220.05      262.08     21.53 o 
  -8   1   4      370.95      345.00     17.22 o 
  -7   1   4     2140.78     2287.47     45.01 o 
  -6   1   4     3188.43     3431.55     49.26 o 
  -5   1   4     5263.37     5544.63     52.51 o 
  -4   1   4     9247.21     9700.52     77.79 o 
  -3   1   4    10258.03    10237.70     63.57 o 
  -2   1   4     4484.65     4303.87     31.89 o 
  -1   1   4     1242.21     1152.08     14.64 o 
   0   1   4      328.66      329.42     12.65 o 
   1   1   4     1921.32     1676.92     20.94 o 
   2   1   4     9183.96     8320.26     53.85 o 
   3   1   4    11627.22    11066.70     95.78 o 
   4   1   4     9160.83     8803.79     87.87 o 
   5   1   4     3375.72     3301.71     46.41 o 
   6   1   4      955.14      955.85     28.84 o 
   7   1   4      246.04      267.01     18.24 o 
   8   1   4      593.48      731.36     40.41 o 
   9   1   4      986.17      992.55     58.27 o 
 -10   2   4        0.68        7.27     27.31 o 
  -9   2   4       33.06       20.76     14.41 o 
  -8   2   4      331.34      349.08     17.31 o 
  -7   2   4      302.94      298.43     14.40 o 
  -6   2   4      974.57     1045.19     19.72 o 
  -5   2   4     1030.27     1048.52     20.33 o 
  -4   2   4      803.43      822.49     20.25 o 
  -3   2   4      541.50      574.93     14.50 o 
  -2   2   4       67.35       85.83      5.81 o 
  -1   2   4        9.29        8.95      5.23 o 
   0   2   4       87.28       54.16      6.03 o 
   1   2   4     3299.22     3146.05     30.43 o 
   2   2   4     2451.21     2299.05     31.56 o 
   3   2   4      478.64      505.80     16.67 o 
   4   2   4      425.24      430.08     16.41 o 
   5   2   4        1.24       18.05      5.57 o 
   6   2   4        5.79       25.82      7.74 o 
   7   2   4        8.53       18.96     10.08 o 
   8   2   4      146.89      103.86     15.09 o 
   9   2   4       66.23       41.96     23.07 o 
  -9   3   4      350.29      410.51     42.22 o 
  -8   3   4      387.76      387.06     55.87 o 
  -7   3   4       25.83       23.39     10.86 o 
  -6   3   4     1035.88     1058.90     31.64 o 
  -5   3   4     2630.32     2823.52     52.12 o 
  -4   3   4     2460.45     2377.33     38.33 o 
  -3   3   4     1248.74     1177.65     25.61 o 
  -2   3   4     1105.42     1042.71     18.71 o 
  -1   3   4      386.46      344.23     12.09 o 
   0   3   4     1249.27     1127.67     20.25 o 
   1   3   4     1990.36     1877.18     30.02 o 
   2   3   4     1261.05     1263.54     24.81 o 
   3   3   4     2940.65     2851.13     39.17 o 
   4   3   4     1658.16     1668.53     35.27 o 
   5   3   4     1084.46     1121.18     32.01 o 
   6   3   4      199.63      208.68     18.44 o 
   7   3   4      314.26      303.85     25.00 o 
   8   3   4      223.68      243.40     23.56 o 
   9   3   4      236.16      227.43     30.34 o 
  -9   4   4        0.43        7.48     13.23 o 
  -8   4   4        0.34       24.27     19.44 o 
  -7   4   4      352.66      398.77     27.36 o 
  -6   4   4        1.22       24.19      8.55 o 
  -5   4   4        4.66       34.58      8.51 o 
  -4   4   4      635.12      697.09     23.63 o 
  -3   4   4      279.52      267.36     12.53 o 
  -2   4   4       79.13       87.69      7.64 o 
  -1   4   4      490.41      503.91     16.27 o 
   0   4   4       48.85       78.10     11.65 o 
   1   4   4      260.18      305.17     15.05 o 
   2   4   4      199.99      202.24     12.59 o 
   3   4   4      103.41      120.90     10.77 o 
   4   4   4        0.35        4.63      7.91 o 
   5   4   4      158.82      154.25     15.00 o 
   6   4   4        0.19       21.44     11.07 o 
   7   4   4       65.80       63.90     13.44 o 
   8   4   4       14.49       13.39     23.32 o 
  -8   5   4       16.37       23.33     19.09 o 
  -7   5   4       67.90       24.09     27.08 o 
  -6   5   4        3.47       11.81      9.56 o 
  -5   5   4       11.30       35.20     16.75 o 
  -4   5   4       59.32       71.97     14.09 o 
  -3   5   4        3.00       16.01      5.83 o 
  -2   5   4       53.66       55.29      6.68 o 
  -1   5   4       36.55       42.50      7.79 o 
   0   5   4       15.56       29.13      7.29 o 
   1   5   4       79.01       67.93      8.26 o 
   2   5   4      125.34      115.27     13.43 o 
   3   5   4        8.81       41.37      8.43 o 
   4   5   4        0.31        7.11     10.08 o 
   5   5   4       42.42       35.65      8.17 o 
   6   5   4       65.18       62.39     16.24 o 
   7   5   4       66.62       36.00     16.60 o 
   8   5   4       19.28       52.01     17.68 o 
  -7   6   4       78.50       56.01     18.13 o 
  -6   6   4        1.77       25.37     11.56 o 
  -5   6   4        0.80       11.65      6.95 o 
  -4   6   4       12.80       16.44      6.24 o 
  -3   6   4       86.26       82.21     11.75 o 
  -2   6   4       24.98       24.52      8.09 o 
  -1   6   4       12.21       25.04      7.01 o 
   0   6   4      304.03      294.34     19.27 o 
   1   6   4      154.45      149.99     16.02 o 
   2   6   4     1097.20     1085.14     35.56 o 
   3   6   4       29.78       16.94     10.10 o 
   4   6   4       21.75       25.26     13.23 o 
   5   6   4        3.73       15.51      8.45 o 
   6   6   4       26.49       43.45     14.34 o 
   7   6   4        2.45       18.01     12.96 o 
  -6   7   4       57.88       42.60     14.57 o 
  -5   7   4      307.94      233.35     48.62 o 
  -4   7   4      241.81      236.87     25.26 o 
  -3   7   4      441.56      496.10     31.93 o 
  -2   7   4      164.65      179.28     20.75 o 
  -1   7   4        1.82       24.11      7.05 o 
   0   7   4        1.37        7.48      9.87 o 
   1   7   4      111.88       95.11     16.27 o 
   2   7   4      420.43      367.96     26.73 o 
   3   7   4      243.86      223.24     30.27 o 
   4   7   4      310.90      336.71     30.96 o 
   5   7   4       67.37       60.67     13.08 o 
  -4   8   4       12.29       27.22     35.49 o 
  -3   8   4        2.04        0.00     20.86 o 
  -2   8   4       16.54       25.62     14.71 o 
  -1   8   4       15.68       10.40     27.80 o 
   0   8   4      160.56      150.76     24.42 o 
   1   8   4       34.72       25.33     10.61 o 
   2   8   4       74.13       81.77     14.47 o 
   3   8   4      165.85      134.56     30.05 o 
 -10   1   5       11.61       25.70      8.91 o 
  -9   1   5        2.13        7.50      6.89 o 
  -8   1   5      259.40      288.09     15.09 o 
  -7   1   5      544.75      567.82     18.32 o 
  -6   1   5      270.86      264.46     11.15 o 
  -5   1   5      822.70      901.16     15.77 o 
  -4   1   5       25.33       14.13      3.15 o 
  -3   1   5      893.52      937.51     17.27 o 
  -2   1   5      619.46      585.86      9.06 o 
  -1   1   5       80.86       63.38      7.31 o 
   0   1   5      620.06      639.44     15.00 o 
   1   1   5      503.03      473.80     14.28 o 
   2   1   5      378.48      298.40     15.13 o 
   3   1   5      589.22      550.73     18.79 o 
   4   1   5      242.23      202.48     13.88 o 
   5   1   5        0.38       12.65      8.11 o 
   6   1   5      185.85      171.48     16.23 o 
   7   1   5      139.95      130.12     19.19 o 
   8   1   5        1.87       22.40     14.77 o 
   9   1   5       66.75       35.20     15.86 o 
 -10   2   5      252.14      229.60     37.26 o 
  -9   2   5       91.83       76.04     12.37 o 
  -8   2   5        1.14       12.86      5.48 o 
  -7   2   5      251.82      276.95     13.06 o 
  -6   2   5      179.37      181.41      8.92 o 
  -5   2   5       35.41       10.93     11.24 o 
  -4   2   5     1262.55     1275.29     22.28 o 
  -3   2   5     6750.52     7070.07     92.18 o 
  -2   2   5     1251.73     1197.97     16.62 o 
  -1   2   5      347.31      306.68      9.55 o 
   0   2   5       17.81       17.85      5.01 o 
   1   2   5      561.67      540.77     15.62 o 
   2   2   5     2372.78     2435.82     33.37 o 
   3   2   5     4165.08     4088.76     50.43 o 
   4   2   5     1711.76     1608.39     31.19 o 
   5   2   5      149.66      134.73     10.92 o 
   6   2   5        8.40       30.84      8.30 o 
   7   2   5       22.86       26.63     11.55 o 
   8   2   5      249.40      220.82     20.39 o 
   9   2   5       81.58       54.66     13.81 o 
  -9   3   5        1.35       26.24     15.15 o 
  -8   3   5        4.05       13.97     11.81 o 
  -7   3   5       17.39       30.36      7.14 o 
  -6   3   5     2367.60     2609.06     65.13 o 
  -5   3   5     1925.25     1955.74     31.75 o 
  -4   3   5     3346.98     3476.22     48.18 o 
  -3   3   5     1577.25     1590.68     28.19 o 
  -2   3   5      213.76      215.53      9.40 o 
  -1   3   5       37.73       26.19      6.50 o 
   0   3   5     1733.83     1662.39     26.26 o 
   1   3   5      410.30      368.81     13.45 o 
   2   3   5     1745.60     1776.34     30.88 o 
   3   3   5     1303.64     1329.98     28.20 o 
   4   3   5      780.87      745.84     24.42 o 
   5   3   5      728.13      716.52     26.06 o 
   6   3   5      375.18      343.93     26.47 o 
   7   3   5      111.49       95.29     15.44 o 
   8   3   5      224.88      241.69     26.11 o 
   9   3   5      196.15      234.29     34.86 o 
  -9   4   5      246.82      237.98     38.26 o 
  -8   4   5       36.85       47.39     14.75 o 
  -7   4   5       28.44       34.76      7.62 o 
  -6   4   5      346.67      330.58     20.36 o 
  -5   4   5     1729.16     1705.64     47.53 o 
  -4   4   5     3092.37     3107.91     41.39 o 
  -3   4   5     2308.39     2307.85     29.93 o 
  -2   4   5     2275.03     2395.63     33.00 o 
  -1   4   5       21.65       14.22      6.53 o 
   0   4   5     1453.58     1561.85     28.13 o 
   1   4   5     2762.49     3200.18     43.55 o 
   2   4   5     1839.31     1874.11     34.42 o 
   3   4   5     2588.07     2660.18     41.01 o 
   4   4   5     3133.00     3254.59     64.14 o 
   5   4   5      804.97      789.76     30.35 o 
   6   4   5       60.60       73.77     14.43 o 
   7   4   5      170.35      188.64     28.91 o 
   8   4   5       50.85       39.85     10.95 o 
  -8   5   5       51.26       42.30     20.98 o 
  -7   5   5      168.50      145.07     17.44 o 
  -6   5   5      339.23      359.54     28.93 o 
  -5   5   5     2630.03     2775.27     65.97 o 
  -4   5   5     1822.39     1846.25     65.98 o 
  -3   5   5      885.28      826.99     22.84 o 
  -2   5   5      354.74      349.75     15.91 o 
  -1   5   5      148.60      147.25     15.71 o 
   0   5   5       51.37       45.82      7.43 o 
   1   5   5     1919.86     1937.03     43.19 o 
   2   5   5     1327.76     1397.54     36.96 o 
   3   5   5     1403.02     1431.20     43.33 o 
   4   5   5      615.79      585.64     27.08 o 
   5   5   5      397.35      383.41     26.06 o 
   6   5   5      194.25      238.80     22.52 o 
   7   5   5      262.11      309.69     32.35 o 
  -7   6   5       30.22       31.70     20.06 o 
  -6   6   5       36.27       22.67      8.39 o 
  -5   6   5      915.68      899.33     41.10 o 
  -4   6   5     1474.66     1525.78     54.28 o 
  -3   6   5     1113.74     1156.96     32.31 o 
  -2   6   5      229.06      281.29     22.28 o 
  -1   6   5      406.29      431.59     21.05 o 
   0   6   5      127.42      141.13     13.48 o 
   1   6   5     1153.52     1100.64     35.83 o 
   2   6   5     2054.98     2153.45     56.09 o 
   3   6   5     1207.55     1259.96     53.66 o 
   4   6   5      710.10      703.47     36.65 o 
   5   6   5      590.72      588.96     36.52 o 
   6   6   5      288.22      309.64     30.13 o 
  -6   7   5      254.93      192.59     29.89 o 
  -5   7   5      241.89      218.88     27.91 o 
  -4   7   5      407.96      395.73     30.34 o 
  -3   7   5      155.93      165.95     15.54 o 
  -2   7   5       84.56       47.74     10.51 o 
  -1   7   5       52.31       60.40     13.60 o 
   0   7   5      189.36      187.48     18.86 o 
   1   7   5      128.57      156.48     22.31 o 
   2   7   5      699.00      663.47     44.95 o 
   3   7   5      312.57      329.54     34.47 o 
   4   7   5      413.69      404.03     36.52 o 
   5   7   5      117.96      124.73     17.29 o 
  -4   8   5      133.23       71.66     15.63 o 
  -3   8   5       36.42       43.17     15.34 o 
  -2   8   5      131.19       85.28     15.81 o 
  -1   8   5      205.08      212.55     23.68 o 
   0   8   5       47.86       26.01     14.59 o 
   1   8   5        1.95       20.65     14.20 o 
   2   8   5      498.41      420.25     38.70 o 
   3   8   5      813.62      771.26     52.50 o 
 -10   0   6      796.82      822.29    144.93 o 
  -9   0   6      692.27      677.80     36.94 o 
  -8   0   6      154.68      180.81     17.18 o 
  -7   0   6      336.36      358.04     20.58 o 
  -6   0   6     2367.98     2619.34     54.82 o 
  -5   0   6     8241.98     8714.08    110.00 o 
  -4   0   6     7127.17     7031.86     88.39 o 
  -3   0   6    24873.76    26652.00    282.96 o 
  -2   0   6    10762.65    10806.81     80.02 o 
  -1   0   6      566.99      401.20     17.09 o 
   0   0   6      590.02      506.79     24.20 o 
   1   0   6     2738.29     2232.60     38.96 o 
   2   0   6    13914.11    13161.04    157.16 o 
   3   0   6    19368.80    19050.52    218.85 o 
   4   0   6     7147.53     7237.49    102.99 o 
   5   0   6     2167.83     2121.79     58.96 o 
   6   0   6      274.36      237.46     23.17 o 
   7   0   6       34.79       14.70     12.55 o 
   8   0   6      316.43      399.45     51.13 o 
   9   0   6      971.83      999.97     80.88 o 
 -10   1   6      126.19       81.04     17.44 o 
  -9   1   6      355.50      326.76     19.53 o 
  -8   1   6     1087.79     1067.04     31.59 o 
  -7   1   6      627.44      683.10     19.61 o 
  -6   1   6        8.88       19.03      5.20 o 
  -5   1   6       24.05       26.90      5.14 o 
  -4   1   6      217.81      200.77      9.42 o 
  -3   1   6     1400.21     1367.97     22.97 o 
  -2   1   6     2138.45     2038.81     18.32 o 
  -1   1   6     2213.16     2134.71     22.83 o 
   0   1   6      167.29      165.12     10.32 o 
   1   1   6        1.76        0.00      6.32 o 
   2   1   6       76.96       62.70      7.71 o 
   3   1   6      500.12      504.54     17.88 o 
   4   1   6     1650.31     1562.60     30.41 o 
   5   1   6     2065.81     2004.94     37.46 o 
   6   1   6      579.59      588.83     25.44 o 
   7   1   6        2.47       25.40     11.51 o 
   8   1   6        1.01       33.16     15.70 o 
   9   1   6       19.30       59.67     14.99 o 
 -10   2   6      680.12      630.64     60.57 o 
  -9   2   6      447.73      425.60     28.43 o 
  -8   2   6       96.24       93.07     11.40 o 
  -7   2   6       64.62       71.16      7.85 o 
  -6   2   6     1101.28     1130.56     23.34 o 
  -5   2   6     4031.94     4175.13     43.22 o 
  -4   2   6    12243.93    13574.82    129.34 o 
  -3   2   6     5649.12     5765.63     81.99 o 
  -2   2   6     5844.93     6001.12     60.71 o 
  -1   2   6     1470.44     1365.75     20.57 o 
   0   2   6       16.84       11.20      5.38 o 
   1   2   6     3889.61     3988.17     44.61 o 
   2   2   6     7665.04     7678.76     78.02 o 
   3   2   6     4734.60     4517.55     55.04 o 
   4   2   6     5658.83     5568.91     66.72 o 
   5   2   6     1441.60     1396.44     36.69 o 
   6   2   6       27.52       45.46     13.13 o 
   7   2   6      122.08      173.11     43.54 o 
   8   2   6      194.22      199.49     27.09 o 
   9   2   6      195.20      176.37     32.50 o 
  -9   3   6      188.39      150.30     37.39 o 
  -8   3   6       21.85       16.70      8.18 o 
  -7   3   6       67.83       53.29      8.64 o 
  -6   3   6      346.21      364.27     16.08 o 
  -5   3   6        7.34       24.17      5.15 o 
  -4   3   6        2.01       14.96      4.33 o 
  -3   3   6      210.01      209.61      9.04 o 
  -2   3   6     1194.13     1275.54     21.00 o 
  -1   3   6      304.26      286.99     12.96 o 
   0   3   6      395.60      383.25     15.07 o 
   1   3   6      148.65      169.09     10.92 o 
   2   3   6       61.89       69.15      8.25 o 
   3   3   6       39.61       34.84      8.09 o 
   4   3   6      423.02      440.27     21.45 o 
   5   3   6      206.92      220.32     21.08 o 
   6   3   6      134.15      119.05     16.78 o 
   7   3   6      117.32      117.52     17.98 o 
   8   3   6        0.37       35.70     18.31 o 
  -9   4   6       10.38       46.11     23.07 o 
  -8   4   6      121.72      157.92     23.48 o 
  -7   4   6       68.52       34.83     13.41 o 
  -6   4   6        7.50       11.93      5.14 o 
  -5   4   6      672.22      644.50     25.78 o 
  -4   4   6     1675.60     1688.05     46.02 o 
  -3   4   6     1785.08     1830.76     31.30 o 
  -2   4   6      210.94      232.11     12.96 o 
  -1   4   6       42.67       47.05      6.22 o 
   0   4   6      383.20      366.39     15.30 o 
   1   4   6      678.28      718.11     22.20 o 
   2   4   6      395.67      384.52     18.48 o 
   3   4   6      576.13      579.34     24.34 o 
   4   4   6       62.69       47.22      9.33 o 
   5   4   6      163.64      134.97     20.61 o 
   6   4   6      276.90      277.05     27.03 o 
   7   4   6       98.03       76.81     15.41 o 
   8   4   6        1.16        3.68     14.66 o 
  -8   5   6        1.22       11.70     13.57 o 
  -7   5   6       23.46       20.39      9.30 o 
  -6   5   6        0.40       11.33     10.01 o 
  -5   5   6      185.11      192.37     20.73 o 
  -4   5   6        9.35       29.01      7.22 o 
  -3   5   6        0.31       19.37     10.88 o 
  -2   5   6       27.69       34.42      9.09 o 
  -1   5   6        3.45       20.63      5.07 o 
   0   5   6        2.69       16.87      5.74 o 
   1   5   6      296.31      335.95     18.16 o 
   2   5   6      121.50      124.37     11.44 o 
   3   5   6        1.54       36.88      9.65 o 
   4   5   6       22.76       21.11     12.91 o 
   5   5   6       22.02       39.94      9.42 o 
   6   5   6        3.61       16.59     14.27 o 
   7   5   6       18.53        0.00     21.78 o 
  -7   6   6       58.61       23.87     45.62 o 
  -6   6   6       14.82       16.67     10.10 o 
  -5   6   6      109.66       91.77     16.56 o 
  -4   6   6      104.19      108.82     17.88 o 
  -3   6   6       64.29       53.48      8.76 o 
  -2   6   6       43.68       44.43      9.10 o 
  -1   6   6      189.28      171.71     14.72 o 
   0   6   6      160.82      164.65     13.83 o 
   1   6   6      476.69      503.12     24.59 o 
   2   6   6      382.20      387.05     26.31 o 
   3   6   6       66.39       56.50     13.82 o 
   4   6   6       21.88       34.65     19.29 o 
   5   6   6       80.07       63.27     12.92 o 
   6   6   6       14.13       34.96     17.42 o 
  -6   7   6        1.82        0.00     30.78 o 
  -5   7   6        1.51       34.98     13.85 o 
  -4   7   6       24.11       12.98     10.62 o 
  -3   7   6       53.80       56.31     12.50 o 
  -2   7   6       78.32       72.69     15.18 o 
  -1   7   6       98.57       86.17     20.13 o 
   0   7   6       26.07       29.03      9.84 o 
   1   7   6       23.29       33.75     11.75 o 
   2   7   6      110.93       70.01     19.37 o 
   3   7   6       20.73       52.96     14.87 o 
   4   7   6      205.22      198.06     23.04 o 
   5   7   6      152.41      139.82     20.38 o 
  -3   8   6      507.82      453.14     42.14 o 
  -2   8   6       39.83       44.38     12.27 o 
  -1   8   6        9.75       25.03     16.60 o 
   0   8   6       23.68       32.13     15.45 o 
   1   8   6       34.27       12.69     14.18 o 
   2   8   6      459.71      384.53     35.82 o 
 -10   1   7      116.31       78.00     43.29 o 
  -9   1   7       91.78       95.22     12.95 o 
  -8   1   7      183.85      178.58     12.09 o 
  -7   1   7       97.14       85.58      7.87 o 
  -6   1   7       56.79       42.62      4.22 o 
  -5   1   7        2.10        8.95     10.03 o 
  -4   1   7     1037.64     1080.88     21.58 o 
  -3   1   7     1919.38     2024.85     29.73 o 
  -2   1   7      458.98      419.91     11.04 o 
  -1   1   7      663.32      643.87     16.42 o 
   0   1   7      515.20      471.89     14.97 o 
   1   1   7       20.76       25.74      7.41 o 
   2   1   7      167.65      159.17     15.70 o 
   3   1   7      155.96      133.87     11.79 o 
   4   1   7      543.63      478.50     19.27 o 
   5   1   7      873.43      866.18     31.24 o 
   6   1   7      502.24      508.06     30.86 o 
   7   1   7        0.62       61.40     22.12 o 
   8   1   7       15.11       16.92     15.36 o 
   9   1   7       25.38       17.62     21.62 o 
 -10   2   7        0.41        9.87     10.31 o 
  -9   2   7        1.04        3.47      5.74 o 
  -8   2   7       43.82       35.79      6.45 o 
  -7   2   7        5.90       19.94      6.69 o 
  -6   2   7       79.96       81.28      9.63 o 
  -5   2   7      766.48      825.54     22.96 o 
  -4   2   7       54.55       45.00      5.87 o 
  -3   2   7      106.61      129.64      6.95 o 
  -2   2   7        8.99       14.78      3.36 o 
  -1   2   7        2.09       13.81      4.36 o 
   0   2   7       26.00       63.05     11.69 o 
   1   2   7      377.22      370.31     13.84 o 
   2   2   7       43.95       25.92      7.74 o 
   3   2   7      444.79      492.10     21.25 o 
   4   2   7      243.91      253.83     17.27 o 
   5   2   7       11.61       23.59     32.83 o 
   6   2   7        0.90       24.84     11.27 o 
   7   2   7      226.97      210.54     31.80 o 
   8   2   7       55.38       43.66     20.75 o 
   9   2   7       64.92       67.78     15.62 o 
  -9   3   7      551.96      601.33     61.73 o 
  -8   3   7      241.40      214.80     40.11 o 
  -7   3   7      645.26      653.01     18.70 o 
  -6   3   7      394.05      393.90     15.48 o 
  -5   3   7      837.92      891.83     27.80 o 
  -4   3   7     1939.93     1943.42     42.50 o 
  -3   3   7     5105.09     5265.13     47.77 o 
  -2   3   7     6525.49     6885.58     60.94 o 
  -1   3   7     2947.49     2912.65     42.45 o 
   0   3   7      260.34      225.51     11.64 o 
   1   3   7      236.97      192.04     12.99 o 
   2   3   7      341.75      302.45     15.08 o 
   3   3   7     2432.66     2399.84     45.47 o 
   4   3   7     2796.94     2808.35     57.69 o 
   5   3   7     2318.05     2322.40     75.52 o 
   6   3   7     1594.19     1587.09     70.22 o 
   7   3   7      476.87      488.53     33.55 o 
   8   3   7       22.56       21.86     14.66 o 
  -9   4   7        2.06       27.92     16.96 o 
  -8   4   7        4.07       37.07     17.97 o 
  -7   4   7       54.47       40.92      9.15 o 
  -6   4   7       10.47       12.95      9.62 o 
  -5   4   7      321.74      310.82     30.26 o 
  -4   4   7      825.37      809.16     26.80 o 
  -3   4   7       64.88       63.01      7.18 o 
  -2   4   7        8.88       12.72      5.92 o 
  -1   4   7        0.07       19.47      6.48 o 
   0   4   7      805.95      797.63     22.48 o 
   1   4   7        0.68        0.00      7.55 o 
   2   4   7      509.29      493.39     19.48 o 
   3   4   7      367.76      346.35     19.50 o 
   4   4   7        7.71       53.31     16.38 o 
   5   4   7       22.57       14.63     21.65 o 
   6   4   7      156.73       95.67     20.77 o 
   7   4   7       51.06       39.59     15.11 o 
   8   4   7        0.08       20.56     16.80 o 
  -8   5   7      504.03      559.21     51.27 o 
  -7   5   7       58.89       36.80     19.90 o 
  -6   5   7      593.43      574.39     28.26 o 
  -5   5   7     1030.17     1033.62     46.26 o 
  -4   5   7     1734.16     1777.25     50.55 o 
  -3   5   7     2661.17     2870.33     72.24 o 
  -2   5   7     3282.95     3448.99     63.67 o 
  -1   5   7     1780.43     1858.91     41.85 o 
   0   5   7     1350.32     1273.64     34.20 o 
   1   5   7      327.99      312.82     17.69 o 
   2   5   7      616.19      632.23     28.41 o 
   3   5   7      835.21      808.11     34.23 o 
   4   5   7     2014.67     2095.58     77.12 o 
   5   5   7     2454.26     2484.50    106.69 o 
   6   5   7      997.45     1037.71     70.22 o 
   7   5   7      351.71      377.62     52.16 o 
  -7   6   7       18.33       18.97     15.72 o 
  -6   6   7        2.12        0.71     10.26 o 
  -5   6   7       24.69       41.06     12.05 o 
  -4   6   7      194.86      214.58     24.44 o 
  -3   6   7      469.03      455.26     22.18 o 
  -2   6   7       39.45       31.09     12.56 o 
  -1   6   7      188.19      164.78     16.63 o 
   0   6   7       24.77        5.58     12.99 o 
   1   6   7        4.21       18.56      8.36 o 
   2   6   7       59.59       64.44     13.36 o 
   3   6   7        0.40       15.54      9.42 o 
   4   6   7       12.30       31.57     18.02 o 
   5   6   7       60.05       40.13     16.98 o 
   6   6   7        2.01       12.67     16.45 o 
  -6   7   7       38.65       47.22     34.53 o 
  -5   7   7      293.18      337.47     31.62 o 
  -4   7   7      456.05      517.82     44.22 o 
  -3   7   7      620.77      670.38     29.94 o 
  -2   7   7      605.11      614.62     34.09 o 
  -1   7   7      695.59      772.84     39.65 o 
   0   7   7      202.61      178.10     23.61 o 
   1   7   7      404.47      452.26     34.49 o 
   2   7   7      153.68      228.61     44.54 o 
   3   7   7      304.77      297.87     32.47 o 
   4   7   7      589.99      581.10     39.98 o 
  -3   8   7       51.80       23.29     23.16 o 
  -2   8   7       27.87       47.63     12.88 o 
  -1   8   7       10.78       31.44     14.42 o 
   0   8   7       83.36       68.66     11.88 o 
   1   8   7        4.07       40.22     15.51 o 
   2   8   7      329.84      300.92     37.35 o 
 -10   0   8      714.25      838.81     67.86 o 
  -9   0   8     1451.49     1373.51     65.89 o 
  -8   0   8     1320.73     1347.53     52.39 o 
  -7   0   8      520.41      528.08     24.77 o 
  -6   0   8      288.41      303.10     18.73 o 
  -5   0   8       63.79       38.67      7.76 o 
  -4   0   8     3805.26     4064.01     54.45 o 
  -3   0   8    11662.36    12800.54    152.69 o 
  -2   0   8    19240.81    20803.03    222.85 o 
  -1   0   8    16909.54    16919.11    189.35 o 
   0   0   8      303.81      247.61     20.47 o 
   1   0   8      660.86      544.11     29.18 o 
   2   0   8     5971.19     5805.52     93.47 o 
   3   0   8     2898.98     2641.97     56.77 o 
   4   0   8     3826.37     3529.38     82.64 o 
   5   0   8     3948.36     3762.10    110.06 o 
   6   0   8     1177.50     1197.55     69.83 o 
   7   0   8      319.72      448.83     58.77 o 
   8   0   8      811.45      965.76     66.13 o 
   9   0   8       59.99       99.06     24.91 o 
 -10   1   8      636.01      330.79     51.07 o 
  -9   1   8      569.76      514.05     29.39 o 
  -8   1   8       17.22       14.36      5.48 o 
  -7   1   8       13.51        9.85      6.56 o 
  -6   1   8        3.11       15.37      7.95 o 
  -5   1   8      417.30      393.59     15.73 o 
  -4   1   8     2696.84     2814.83     37.29 o 
  -3   1   8     6494.12     6967.73     77.23 o 
  -2   1   8     4772.84     4808.30     46.98 o 
  -1   1   8     1984.63     1977.63     37.03 o 
   0   1   8      125.37       99.65      8.60 o 
   1   1   8       17.13       18.81      6.07 o 
   2   1   8      401.09      365.43     16.39 o 
   3   1   8     1466.60     1324.03     29.66 o 
   4   1   8     2053.10     1929.48     40.79 o 
   5   1   8      857.43      764.29     29.98 o 
   6   1   8      563.55      553.37     35.92 o 
   7   1   8      212.93      236.13     37.88 o 
   8   1   8       45.14       30.15     13.05 o 
   9   1   8       66.01       58.20     13.61 o 
  -9   2   8      621.47      622.10     48.38 o 
  -8   2   8      656.29      621.88     22.75 o 
  -7   2   8      372.35      412.37     15.39 o 
  -6   2   8      139.92      150.79      9.82 o 
  -5   2   8      755.40      802.09     20.64 o 
  -4   2   8     1004.95      949.85     21.17 o 
  -3   2   8     6279.55     6809.97     61.81 o 
  -2   2   8    10277.63    10875.04     96.89 o 
  -1   2   8     2822.25     2532.35     34.03 o 
   0   2   8     2478.67     2262.33     33.05 o 
   1   2   8     2163.34     2222.32     45.38 o 
   2   2   8      668.66      684.83     21.01 o 
   3   2   8     2035.78     2053.56     37.56 o 
   4   2   8     2410.91     2323.08     39.24 o 
   5   2   8     2082.24     2145.59     64.99 o 
   6   2   8     1087.27     1051.42     40.95 o 
   7   2   8      474.40      521.90     37.07 o 
   8   2   8       18.86       39.13     15.92 o 
  -9   3   8      119.35      130.54     36.10 o 
  -8   3   8      106.55       65.83     35.24 o 
  -7   3   8       59.19       45.87     12.00 o 
  -6   3   8       13.22       28.47     17.08 o 
  -5   3   8      248.14      244.63     21.53 o 
  -4   3   8      855.76      880.16     24.32 o 
  -3   3   8      537.73      509.29     15.11 o 
  -2   3   8     1145.20     1182.34     21.52 o 
  -1   3   8      385.02      340.75     14.25 o 
   0   3   8      136.19       94.50      8.79 o 
   1   3   8       86.05       75.34      9.16 o 
   2   3   8      362.05      342.41     17.23 o 
   3   3   8      619.63      622.70     22.97 o 
   4   3   8      246.07      259.76     18.58 o 
   5   3   8      504.91      449.93     30.89 o 
   6   3   8       82.42       82.04     17.84 o 
   7   3   8       68.68       93.31     31.97 o 
   8   3   8       65.83       52.22     16.61 o 
  -9   4   8       17.93       20.51     17.81 o 
  -8   4   8       11.08       46.10     28.11 o 
  -7   4   8       16.47       56.20     20.64 o 
  -6   4   8       85.30       69.44     13.75 o 
  -5   4   8      222.17      263.04     17.13 o 
  -4   4   8      956.90      992.64     29.85 o 
  -3   4   8      141.54      122.50     10.00 o 
  -2   4   8       85.04       97.32      9.01 o 
  -1   4   8      778.49      777.17     22.15 o 
   0   4   8     1029.07     1012.33     30.40 o 
   1   4   8      119.29      115.49     11.35 o 
   2   4   8       38.39       41.20      8.05 o 
   3   4   8      157.57      166.17     14.69 o 
   4   4   8      940.71      990.29     44.04 o 
   5   4   8      225.79      196.89     19.68 o 
   6   4   8      168.38      130.15     24.22 o 
   7   4   8       37.66       23.21     14.33 o 
  -8   5   8       11.01       15.56     18.97 o 
  -7   5   8      151.50       72.83     26.86 o 
  -6   5   8       12.46       35.44     16.68 o 
  -5   5   8        0.50        2.53     12.57 o 
  -4   5   8        8.28       28.30     12.24 o 
  -3   5   8        3.99       16.57      6.27 o 
  -2   5   8       99.62      112.93      8.69 o 
  -1   5   8       14.70       33.90      7.39 o 
   0   5   8       46.85       52.25      9.35 o 
   1   5   8      187.14      209.70     15.94 o 
   2   5   8       65.81       63.61     10.31 o 
   3   5   8       22.73       15.78     14.38 o 
   4   5   8       22.50       23.02     12.39 o 
   5   5   8       19.04       12.09     21.82 o 
   6   5   8       13.74       32.48     12.04 o 
   7   5   8       10.52        0.60     17.22 o 
  -7   6   8        4.93       20.64     26.40 o 
  -6   6   8        8.93        0.70     30.13 o 
  -5   6   8        1.42       10.88     12.59 o 
  -4   6   8        0.47       35.85      9.42 o 
  -3   6   8        3.22       20.79     10.11 o 
  -2   6   8      301.26      330.79     20.58 o 
  -1   6   8       50.44       43.52     10.22 o 
   0   6   8       76.67       59.94     13.31 o 
   1   6   8       39.17       33.95      8.45 o 
   2   6   8       26.19       59.22     13.14 o 
   3   6   8      157.69      124.15     23.62 o 
   4   6   8      195.79      175.26     29.40 o 
   5   6   8       57.37       32.49     26.24 o 
  -5   7   8      172.89      124.45     24.00 o 
  -4   7   8      309.60      332.12     35.03 o 
  -3   7   8      238.86      195.36     28.93 o 
  -2   7   8      109.45       93.20     16.33 o 
  -1   7   8       28.09       21.75     13.67 o 
   0   7   8       13.22       11.01     15.24 o 
   1   7   8       11.84       44.20     14.80 o 
   2   7   8       11.55       38.03     13.96 o 
   3   7   8        0.72       20.21     14.64 o 
   4   7   8       28.66       63.40     13.97 o 
  -2   8   8      171.02      147.67     54.69 o 
  -1   8   8      332.70      286.22     32.93 o 
   0   8   8       98.21       44.84     32.38 o 
   1   8   8        7.70       26.75     13.65 o 
 -10   1   9       21.15       33.51     24.91 o 
  -9   1   9        0.13       13.79     13.08 o 
  -8   1   9       99.31       87.97     11.12 o 
  -7   1   9      232.44      228.41     13.76 o 
  -6   1   9       77.15       67.48      8.22 o 
  -5   1   9      186.19      194.22     16.61 o 
  -4   1   9       21.20       32.16      5.57 o 
  -3   1   9      169.35      219.29      8.07 o 
  -2   1   9      121.48       99.32      8.22 o 
  -1   1   9      647.21      645.95     19.35 o 
   0   1   9        3.41       35.11      6.99 o 
   1   1   9      618.00      572.09     19.59 o 
   2   1   9       20.48       17.12      8.62 o 
   3   1   9      164.22      143.48     13.45 o 
   4   1   9       10.47       22.29      6.89 o 
   5   1   9       11.97       26.43      9.07 o 
   6   1   9      169.37      159.60     26.58 o 
   7   1   9      109.09      113.04     22.39 o 
   8   1   9        9.51        9.80     18.92 o 
 -10   2   9      186.17      179.51     34.56 o 
  -9   2   9      555.95      557.58     49.96 o 
  -8   2   9      682.84      576.53     21.92 o 
  -7   2   9      248.89      245.82     11.83 o 
  -6   2   9        7.87       18.06      6.26 o 
  -5   2   9       57.10       49.04      6.20 o 
  -4   2   9      229.19      206.28     12.54 o 
  -3   2   9     2351.72     2443.45     31.96 o 
  -2   2   9     3861.07     3914.68     44.96 o 
  -1   2   9     5927.74     6211.19     65.21 o 
   0   2   9      410.65      402.34     16.61 o 
   1   2   9      401.31      432.53     17.89 o 
   2   2   9      377.80      350.25     16.99 o 
   3   2   9     2262.52     2236.40     44.75 o 
   4   2   9      598.69      590.36     26.82 o 
   5   2   9      659.27      699.03     41.55 o 
   6   2   9      488.95      511.63     39.36 o 
   7   2   9        2.86       29.55     15.89 o 
   8   2   9       29.69       41.27     17.02 o 
  -9   3   9       86.02       70.96     31.69 o 
  -8   3   9      450.16      403.19     39.13 o 
  -7   3   9      922.04      887.70     49.98 o 
  -6   3   9      961.24     1038.78     48.05 o 
  -5   3   9      134.04      138.37     17.47 o 
  -4   3   9       13.45       17.69      3.74 o 
  -3   3   9       47.12       46.76      8.51 o 
  -2   3   9       78.03       70.45      6.65 o 
  -1   3   9      640.38      593.34     18.47 o 
   0   3   9     2426.71     2492.15     37.79 o 
   1   3   9      516.20      505.87     18.88 o 
   2   3   9      411.16      379.38     19.12 o 
   3   3   9        4.44       28.22     10.33 o 
   4   3   9        3.78       25.95     11.63 o 
   5   3   9      681.81      684.86     34.16 o 
   6   3   9      858.35      823.78     44.81 o 
   7   3   9      227.78      213.78     32.73 o 
   8   3   9       68.65       66.18     22.48 o 
  -9   4   9      860.03      935.34     77.86 o 
  -8   4   9      924.83     1009.03     79.83 o 
  -7   4   9      218.71      177.01     27.47 o 
  -6   4   9       52.36       60.03     17.79 o 
  -5   4   9      208.75      209.77     11.10 o 
  -4   4   9     1542.30     1629.71     44.99 o 
  -3   4   9     2187.44     2193.04     42.94 o 
  -2   4   9     6406.29     6740.12     74.23 o 
  -1   4   9     3190.71     3290.57     42.99 o 
   0   4   9      828.25      772.26     22.86 o 
   1   4   9      573.78      646.86     24.12 o 
   2   4   9      615.79      640.55     25.48 o 
   3   4   9      246.92      264.88     21.21 o 
   4   4   9     1422.27     1490.72     55.90 o 
   5   4   9     1735.98     1789.45     68.41 o 
   6   4   9      571.81      636.40     38.67 o 
   7   4   9      214.13      169.66     29.75 o 
  -8   5   9      148.76      142.36     29.85 o 
  -7   5   9      788.51      804.25     96.90 o 
  -6   5   9      905.90      804.39     38.29 o 
  -5   5   9      253.60      229.73     27.00 o 
  -4   5   9       20.94       24.27      6.90 o 
  -3   5   9        7.68       18.24     10.06 o 
  -2   5   9      455.65      433.71     21.37 o 
  -1   5   9      980.13      963.24     34.15 o 
   0   5   9      883.69      896.64     32.93 o 
   1   5   9      631.68      606.19     27.91 o 
   2   5   9       23.76       31.93      9.77 o 
   3   5   9        6.38       16.16      9.53 o 
   4   5   9      220.85      266.41     27.03 o 
   5   5   9      226.49      237.52     29.24 o 
   6   5   9      394.19      417.05     40.25 o 
  -7   6   9      112.38       51.51     27.82 o 
  -6   6   9       74.78       79.27     29.80 o 
  -5   6   9      274.84      271.68     32.85 o 
  -4   6   9      623.08      617.15     35.17 o 
  -3   6   9     2231.04     2329.93     56.15 o 
  -2   6   9     1526.91     1533.66     43.60 o 
  -1   6   9     1332.81     1432.49     51.00 o 
   0   6   9      944.94      900.98     37.92 o 
   1   6   9      357.63      351.96     30.41 o 
   2   6   9        3.99       36.02     10.04 o 
   3   6   9      240.29      255.42     29.60 o 
   4   6   9      799.66      904.18     54.89 o 
   5   6   9      675.23      664.80     42.17 o 
  -5   7   9       74.57       48.68     19.34 o 
  -4   7   9       68.12       43.36     23.90 o 
  -3   7   9       20.48       47.85     12.76 o 
  -2   7   9       78.15       56.38     16.10 o 
  -1   7   9      231.87      197.83     25.72 o 
   0   7   9      250.26      243.65     27.83 o 
   1   7   9      108.48      120.00     25.26 o 
   2   7   9        8.08       41.32     16.56 o 
   3   7   9       12.97       13.12     15.03 o 
  -1   8   9      221.17      203.53     25.38 o 
   0   8   9      119.41       81.39     30.28 o 
 -10   0  10       63.14       37.81     32.78 o 
  -9   0  10      151.69      114.47     25.80 o 
  -8   0  10        4.67       15.95      7.64 o 
  -7   0  10        2.27       14.40      5.42 o 
  -6   0  10       69.58       80.35     17.24 o 
  -5   0  10      141.13      145.94     12.38 o 
  -4   0  10       21.31       27.08      8.72 o 
  -3   0  10        3.36       19.72      6.94 o 
  -2   0  10      168.83      232.67     16.48 o 
  -1   0  10        0.41       10.95      8.19 o 
   0   0  10      328.90      463.05     25.01 o 
   1   0  10     3708.15     3952.94     74.24 o 
   2   0  10     1196.02     1236.61     40.33 o 
   3   0  10       25.88       26.25     10.25 o 
   4   0  10      588.17      573.85     36.26 o 
   5   0  10      201.95      204.78     44.02 o 
   6   0  10        1.12       28.73     16.31 o 
   7   0  10      269.95      312.78     40.07 o 
   8   0  10      143.08      160.53     28.37 o 
 -10   1  10      425.46      632.11     79.96 o 
  -9   1  10     1244.14     1153.18     85.81 o 
  -8   1  10     2146.29     2226.97     51.69 o 
  -7   1  10     2010.36     2104.51     44.77 o 
  -6   1  10     1214.09     1261.86     35.07 o 
  -5   1  10      712.45      709.74     19.10 o 
  -4   1  10     1228.18     1274.35     27.10 o 
  -3   1  10     2545.06     2543.64     29.61 o 
  -2   1  10     5399.52     5317.34     56.99 o 
  -1   1  10     9419.47     9258.87    119.04 o 
   0   1  10     6300.12     5721.31     65.18 o 
   1   1  10     3061.02     2680.33     41.88 o 
   2   1  10      968.33      855.08     26.76 o 
   3   1  10      867.70      826.42     26.25 o 
   4   1  10     1063.11      991.12     32.72 o 
   5   1  10     1833.21     1860.22     62.37 o 
   6   1  10     2592.80     2683.83    120.10 o 
   7   1  10     1885.75     1984.58     90.40 o 
   8   1  10      591.37      703.39     57.86 o 
  -9   2  10       17.27       31.50     19.43 o 
  -8   2  10       74.15       45.33     18.33 o 
  -7   2  10        1.12       10.73      7.70 o 
  -6   2  10       96.84       98.09     14.07 o 
  -5   2  10       13.15       20.21      6.20 o 
  -4   2  10        0.33       17.19      8.04 o 
  -3   2  10       60.47       42.27      7.63 o 
  -2   2  10        2.67       13.03      6.55 o 
  -1   2  10       36.78       31.83      8.33 o 
   0   2  10      706.20      704.45     21.02 o 
   1   2  10       54.36       47.80      7.11 o 
   2   2  10      190.07      236.37     15.91 o 
   3   2  10        9.02       26.52     11.64 o 
   4   2  10      286.19      271.61     27.69 o 
   5   2  10        5.79       18.54     15.27 o 
   6   2  10       18.03       24.52     15.31 o 
   7   2  10        3.80       34.32     16.01 o 
   8   2  10      107.65      121.23     24.74 o 
  -9   3  10      449.84      511.26     47.11 o 
  -8   3  10      482.73      522.57     76.86 o 
  -7   3  10      541.49      515.13     34.56 o 
  -6   3  10      542.32      548.89     34.08 o 
  -5   3  10      397.72      388.13     27.09 o 
  -4   3  10      159.25      161.82     12.80 o 
  -3   3  10      519.15      547.43     15.25 o 
  -2   3  10     1806.21     1814.81     33.68 o 
  -1   3  10     1714.75     1661.61     30.58 o 
   0   3  10     2525.24     2622.01     46.14 o 
   1   3  10     1140.30     1063.36     29.83 o 
   2   3  10      636.89      581.99     21.58 o 
   3   3  10       71.76       69.81     12.15 o 
   4   3  10      379.39      362.48     26.04 o 
   5   3  10      809.85      800.02     48.13 o 
   6   3  10      748.44      683.71     47.36 o 
   7   3  10      389.77      411.92     40.59 o 
  -8   4  10        3.29       17.08     20.95 o 
  -7   4  10       29.79       36.32     14.67 o 
  -6   4  10        0.07        0.00     22.70 o 
  -5   4  10        1.04       26.04     10.55 o 
  -4   4  10       48.94       51.05      5.31 o 
  -3   4  10        0.05       12.56      4.51 o 
  -2   4  10       17.33       16.71      6.59 o 
  -1   4  10       43.70       44.94      7.49 o 
   0   4  10       51.98       54.51      8.05 o 
   1   4  10       20.35       28.01      6.03 o 
   2   4  10       72.12       73.50     12.45 o 
   3   4  10      895.87      972.13     37.88 o 
   4   4  10       38.45       13.96     19.08 o 
   5   4  10        6.46        7.42     13.91 o 
   6   4  10       10.88       32.83     14.67 o 
   7   4  10        9.03       16.54     14.15 o 
  -8   5  10        2.66       19.76     22.73 o 
  -7   5  10        7.04        0.55     43.68 o 
  -6   5  10       19.65       43.48     27.14 o 
  -5   5  10        3.29       12.09     11.54 o 
  -4   5  10        1.51       15.11      7.28 o 
  -3   5  10        0.21        6.69      5.10 o 
  -2   5  10        7.91        5.41      7.10 o 
  -1   5  10       52.36       61.56      9.06 o 
   0   5  10        2.75       23.01     15.62 o 
   1   5  10       47.32       34.74     11.98 o 
   2   5  10       12.05       25.99     13.74 o 
   3   5  10       66.15       68.49     16.04 o 
   4   5  10       21.90       50.67     17.09 o 
   5   5  10       17.65       31.98     18.18 o 
   6   5  10       13.72       15.06     19.66 o 
  -6   6  10       75.22       79.44     23.26 o 
  -5   6  10       31.82       35.90     15.00 o 
  -4   6  10      149.33       85.04     22.22 o 
  -3   6  10       18.14       36.51     10.98 o 
  -2   6  10       41.19       40.53     11.85 o 
  -1   6  10        4.68       16.44      7.78 o 
   0   6  10       31.22       42.24      8.63 o 
   1   6  10        5.25       11.56     15.57 o 
   2   6  10      148.04      127.32     21.55 o 
   3   6  10        8.11       31.75     11.67 o 
   4   6  10        6.48       52.34     72.52 o 
   5   6  10       51.71       42.65     17.95 o 
  -5   7  10       98.72       80.89     38.46 o 
  -4   7  10        0.72        0.00     20.08 o 
  -3   7  10       35.81       33.40     12.78 o 
  -2   7  10      305.03      285.43     27.27 o 
  -1   7  10      487.56      508.89     36.95 o 
   0   7  10      204.49      209.73     31.28 o 
   1   7  10       79.09       66.56     19.73 o 
   2   7  10        0.82       23.17     14.87 o 
   3   7  10        4.39       10.30     18.78 o 
  -9   1  11       69.68       42.19     12.73 o 
  -8   1  11       27.75       30.30      6.72 o 
  -7   1  11      121.17      101.39     17.27 o 
  -6   1  11       60.53       51.02      7.14 o 
  -5   1  11       72.35       59.13      8.66 o 
  -4   1  11        1.25       27.54      6.34 o 
  -3   1  11      124.53      149.58     10.85 o 
  -2   1  11      388.95      373.85     16.95 o 
  -1   1  11     1001.27     1086.36     30.50 o 
   0   1  11        0.19        7.99      8.98 o 
   1   1  11        0.12       20.07      6.38 o 
   2   1  11       60.59       61.93     10.07 o 
   3   1  11        4.33       27.31      7.37 o 
   4   1  11      413.96      389.62     28.78 o 
   5   1  11       11.60        9.21     18.48 o 
   6   1  11        8.79        0.00     17.91 o 
   7   1  11       18.94       46.23     16.64 o 
   8   1  11       41.01       33.29     11.18 o 
  -9   2  11      121.73      113.17     39.53 o 
  -8   2  11      824.00      818.89     55.46 o 
  -7   2  11      588.93      586.15     25.15 o 
  -6   2  11      236.86      262.24     16.74 o 
  -5   2  11       82.64       89.85     10.01 o 
  -4   2  11      316.46      297.92     16.89 o 
  -3   2  11      323.45      340.88     13.20 o 
  -2   2  11     1873.23     2038.42     32.91 o 
  -1   2  11     4281.14     4358.52     65.98 o 
   0   2  11      899.40      803.07     23.41 o 
   1   2  11      838.87      796.94     26.54 o 
   2   2  11     2406.05     2454.59     39.67 o 
   3   2  11      299.34      333.02     20.29 o 
   4   2  11      166.51      189.57     20.18 o 
   5   2  11      418.73      350.94     36.99 o 
   6   2  11      582.71      632.13     44.77 o 
   7   2  11      239.08      243.79     34.91 o 
  -9   3  11      327.22      318.96     99.74 o 
  -8   3  11      677.76      646.96     40.39 o 
  -7   3  11       54.70       51.22     18.47 o 
  -6   3  11       66.58       52.17     22.29 o 
  -5   3  11      382.18      375.36     15.82 o 
  -4   3  11        1.05       10.99      5.99 o 
  -3   3  11      863.24      842.62     23.02 o 
  -2   3  11     1394.73     1505.38     25.89 o 
  -1   3  11     1085.31     1073.20     27.71 o 
   0   3  11      746.20      774.79     26.89 o 
   1   3  11        0.55        2.66     13.81 o 
   2   3  11        8.42       28.66     10.15 o 
   3   3  11       27.19       44.18     14.73 o 
   4   3  11        7.06        0.00     16.50 o 
   5   3  11      302.69      288.15     30.32 o 
   6   3  11       98.40       94.25     20.07 o 
   7   3  11      122.40       57.16     17.14 o 
  -8   4  11      634.62      634.88     49.72 o 
  -7   4  11      843.58      865.19     93.34 o 
  -6   4  11      665.62      736.10     57.62 o 
  -5   4  11      834.99      841.77     54.79 o 
  -4   4  11       85.18       75.74      8.84 o 
  -3   4  11      437.29      462.02     19.37 o 
  -2   4  11     2748.92     2935.08     63.89 o 
  -1   4  11     4271.79     4365.56     78.94 o 
   0   4  11     4979.54     5033.99     90.30 o 
   1   4  11     2079.26     2222.39     60.60 o 
   2   4  11      236.88      268.21     23.90 o 
   3   4  11      104.01      101.88     16.56 o 
   4   4  11      827.07      867.70     49.42 o 
   5   4  11      531.53      494.98     40.82 o 
   6   4  11      656.01      707.48     43.27 o 
  -7   5  11       31.73       25.24     40.27 o 
  -6   5  11       28.40       26.26     13.55 o 
  -5   5  11        0.65       19.02     12.19 o 
  -4   5  11        0.87       21.07      8.70 o 
  -3   5  11       24.09       34.47      6.91 o 
  -2   5  11      997.49     1056.98     30.99 o 
  -1   5  11     1115.26     1163.55     41.09 o 
   0   5  11      357.12      358.47     21.93 o 
   1   5  11       86.90       65.26     12.45 o 
   2   5  11        2.13       37.47     10.64 o 
   3   5  11        0.91       15.26     22.74 o 
   4   5  11      144.85      118.61     22.34 o 
   5   5  11      101.01       96.80     18.73 o 
  -6   6  11      678.79      691.55     75.32 o 
  -5   6  11       69.72       91.66     40.12 o 
  -4   6  11      170.70      139.41     24.63 o 
  -3   6  11      673.37      724.25     31.51 o 
  -2   6  11     1208.66     1242.27     39.28 o 
  -1   6  11     1728.53     1766.93     49.79 o 
   0   6  11     1610.60     1599.64     62.07 o 
   1   6  11      783.73      743.51     51.82 o 
   2   6  11      137.91      133.78     26.80 o 
   3   6  11      280.66      316.93     31.84 o 
   4   6  11      382.27      362.31     29.14 o 
  -4   7  11       13.90       50.16     26.03 o 
  -3   7  11       67.30       77.12     25.49 o 
  -2   7  11       48.40       64.44     13.33 o 
  -1   7  11      182.21      167.20     27.02 o 
   0   7  11      129.23      140.25     36.97 o 
   1   7  11       68.36       67.56     13.31 o 
   2   7  11       56.51       46.27     12.60 o 
  -9   0  12      278.49      274.91     46.72 o 
  -8   0  12     2171.06     2287.59    166.96 o 
  -7   0  12     3982.15     4116.34    259.90 o 
  -6   0  12     1277.62     1347.05     35.11 o 
  -5   0  12      242.93      244.78     15.92 o 
  -4   0  12       17.56       15.99     13.43 o 
  -3   0  12     1544.08     1599.81     38.47 o 
  -2   0  12     1795.78     1851.23     44.68 o 
  -1   0  12     8278.64     8549.04    142.68 o 
   0   0  12     5002.19     4941.34     88.11 o 
   1   0  12     1576.06     1635.59     52.76 o 
   2   0  12      686.50      698.03     34.65 o 
   3   0  12     2871.13     2620.92     80.63 o 
   4   0  12       43.80        3.36     37.52 o 
   5   0  12       16.21       26.46     57.68 o 
   6   0  12     1336.62     1414.93    123.73 o 
   7   0  12      629.99      681.47     70.78 o 
  -9   1  12       13.65        0.00     24.58 o 
  -8   1  12      135.76      135.35     21.35 o 
  -7   1  12      539.98      543.66     22.75 o 
  -6   1  12     1981.89     2051.83     41.95 o 
  -5   1  12     3281.28     3383.29     69.91 o 
  -3   1  12       98.71       98.02      8.57 o 
  -2   1  12        6.01        6.41      6.41 o 
  -1   1  12      168.65      132.62     14.83 o 
   0   1  12     1272.30     1208.47     29.14 o 
   1   1  12     3231.19     3104.91     55.05 o 
   2   1  12     2501.21     2294.55     40.64 o 
   3   1  12      892.13      767.72     33.65 o 
   4   1  12       98.47       88.23     17.46 o 
   5   1  12       87.81       64.98     19.39 o 
   6   1  12      430.95      471.61     39.22 o 
   7   1  12      659.41      675.53     47.59 o 
  -9   2  12      432.44      389.25     35.97 o 
  -8   2  12     1110.52     1120.23     52.93 o 
  -7   2  12     1169.11     1147.98     41.09 o 
  -6   2  12      990.27     1027.60     30.03 o 
  -5   2  12      301.48      315.22     19.70 o 
  -4   2  12      621.52      640.46     25.22 o 
  -3   2  12       59.32       50.24      6.88 o 
  -2   2  12     1394.95     1377.62     33.55 o 
  -1   2  12     3066.23     3123.17     74.95 o 
   0   2  12     5026.05     5213.95     77.11 o 
   1   2  12     1495.76     1473.44     31.83 o 
   2   2  12      626.37      593.89     28.02 o 
   3   2  12       83.67       49.59     10.82 o 
   4   2  12      277.00      280.26     27.82 o 
   5   2  12      473.73      467.85     35.72 o 
   6   2  12      304.53      332.58     32.24 o 
   7   2  12      291.57      293.93     33.79 o 
  -9   3  12       17.35       46.76     25.49 o 
  -8   3  12        5.17       53.11     19.88 o 
  -7   3  12      329.76      354.37     33.68 o 
  -6   3  12      741.08      695.84     63.46 o 
  -5   3  12      510.59      534.37     20.26 o 
  -4   3  12       85.47       70.82      9.30 o 
  -3   3  12      317.90      308.04     16.43 o 
  -2   3  12       62.28       55.79      8.16 o 
  -1   3  12      235.04      268.49     15.85 o 
   0   3  12      481.48      431.62     21.45 o 
   1   3  12      361.84      339.67     19.39 o 
   2   3  12      523.59      473.74     27.31 o 
   3   3  12      191.34      222.65     26.05 o 
   4   3  12      149.33      174.74     28.84 o 
   5   3  12       71.27       90.05     19.62 o 
   6   3  12       49.86       38.87     24.74 o 
   7   3  12      111.62       69.36     19.01 o 
  -8   4  12       28.23       38.95     21.17 o 
  -7   4  12       50.78       43.45     16.40 o 
  -6   4  12      238.51      318.28     36.71 o 
  -5   4  12      476.08      458.63     53.95 o 
  -4   4  12        5.80       16.84      4.27 o 
  -3   4  12      180.25      179.24     13.80 o 
  -2   4  12      548.03      531.99     22.87 o 
  -1   4  12      242.89      232.34     16.88 o 
   0   4  12      141.52      137.72     13.83 o 
   1   4  12      727.91      732.09     30.45 o 
   2   4  12       17.12       33.02     10.83 o 
   3   4  12       20.93       20.31     15.54 o 
   4   4  12       56.42       29.90     12.13 o 
   5   4  12      114.15      107.22     22.12 o 
   6   4  12        4.88       11.27     26.39 o 
  -7   5  12       10.99       66.74     18.78 o 
  -6   5  12       16.50       34.61     41.73 o 
  -5   5  12      102.81       55.57     15.02 o 
  -4   5  12       14.07       23.86      6.54 o 
  -3   5  12       26.43       27.24      5.64 o 
  -2   5  12      100.74       71.69     11.20 o 
  -1   5  12        3.19       10.13     10.36 o 
   0   5  12        0.24       19.63     11.28 o 
   1   5  12        9.27       31.11     16.45 o 
   2   5  12       13.07       19.31     14.16 o 
   3   5  12        5.09       14.41     12.21 o 
   4   5  12        0.14       13.47     17.18 o 
   5   5  12       13.97       31.10     14.51 o 
  -6   6  12        0.87       31.30     16.57 o 
  -5   6  12       44.21        4.08     25.75 o 
  -4   6  12       48.47       48.76     14.93 o 
  -3   6  12      159.40      113.19     19.00 o 
  -2   6  12        3.63       30.76      8.80 o 
  -1   6  12       83.74       71.18     16.10 o 
   0   6  12      190.81      173.82     26.74 o 
   1   6  12      183.97      161.75     32.20 o 
   2   6  12       14.83        7.99     15.68 o 
   3   6  12        9.02       64.48     13.29 o 
   4   6  12       32.42       21.71     16.13 o 
  -3   7  12       12.29       23.36     11.58 o 
  -2   7  12        5.90       49.51     26.43 o 
  -1   7  12       10.94       19.07     13.82 o 
   0   7  12       28.09        8.38     16.79 o 
   1   7  12      230.90      172.91     23.75 o 
  -9   1  13        0.33       26.40     25.24 o 
  -8   1  13      285.18      253.16     43.44 o 
  -7   1  13      189.51      182.40     16.64 o 
  -6   1  13      128.96      145.63     11.47 o 
  -5   1  13       83.25       96.79     10.78 o 
  -4   1  13      243.20      244.88     13.22 o 
  -3   1  13      302.13      304.87     13.74 o 
  -2   1  13        5.06        6.03      7.12 o 
  -1   1  13      132.60      111.59     14.54 o 
   0   1  13      207.20      217.72     17.07 o 
   1   1  13      860.22      813.59     27.03 o 
   2   1  13      183.07      186.33     17.20 o 
   3   1  13      344.14      336.03     38.83 o 
   4   1  13       66.59       70.72     16.48 o 
   5   1  13       87.66       54.71     25.53 o 
   6   1  13       22.82       38.67     13.76 o 
   7   1  13      215.62      217.05     31.35 o 
  -9   2  13        3.66       58.02     22.57 o 
  -8   2  13        0.03        0.00     30.40 o 
  -7   2  13      161.89      138.95     13.38 o 
  -6   2  13       30.48       25.57      7.05 o 
  -5   2  13      408.75      385.19     19.40 o 
  -4   2  13      480.12      491.48     23.08 o 
  -3   2  13       18.05       17.47      6.57 o 
  -2   2  13       89.87       82.79     10.45 o 
  -1   2  13      171.13      168.88     14.85 o 
   0   2  13       12.79       25.22      7.57 o 
   1   2  13      351.93      308.39     22.01 o 
   2   2  13      507.26      493.75     30.06 o 
   3   2  13      116.17       83.46     17.87 o 
   4   2  13       28.90       36.26     21.43 o 
   5   2  13      325.50      310.29     33.20 o 
   6   2  13       16.52       18.20     18.46 o 
   7   2  13        9.76       47.22     11.85 o 
  -8   3  13      400.01      463.32     47.45 o 
  -7   3  13      966.96     1011.27     57.27 o 
  -6   3  13      908.18      960.77     33.76 o 
  -5   3  13     1224.07     1299.75     36.91 o 
  -4   3  13      915.05      910.02     32.42 o 
  -3   3  13       26.38       35.30      6.72 o 
  -2   3  13      269.59      243.50     15.84 o 
  -1   3  13     1068.32     1016.04     38.37 o 
   0   3  13     2196.20     2325.45     55.09 o 
   1   3  13     1628.53     1596.57     53.18 o 
   2   3  13     1416.27     1348.92     48.13 o 
   3   3  13      264.07      280.19     28.05 o 
   4   3  13      534.59      572.62     40.53 o 
   5   3  13       27.77        0.00     20.57 o 
   6   3  13      257.71      287.65     31.05 o 
  -8   4  13       49.51       53.66     22.46 o 
  -7   4  13        7.16       32.01     19.48 o 
  -6   4  13       45.61       54.82     22.94 o 
  -5   4  13       77.29       67.42     11.90 o 
  -4   4  13        7.34       12.10      4.44 o 
  -3   4  13      304.57      296.08     19.76 o 
  -2   4  13      327.97      324.84     19.40 o 
  -1   4  13      286.91      248.87     18.77 o 
   0   4  13       36.29       21.97      9.83 o 
   1   4  13        9.76       20.98     11.34 o 
   2   4  13      147.61      173.35     24.48 o 
   3   4  13      526.14      595.49     41.50 o 
   4   4  13       88.59       73.61     26.62 o 
   5   4  13       16.51        7.47     20.49 o 
  -7   5  13      757.37      790.45     73.51 o 
  -6   5  13     1450.56     1651.28    156.28 o 
  -5   5  13      837.28      911.26     62.26 o 
  -4   5  13       52.30       58.35     12.02 o 
  -3   5  13      242.85      242.78     20.57 o 
  -2   5  13      358.87      345.71     20.09 o 
  -1   5  13      794.38      809.70     32.33 o 
   0   5  13     1453.02     1556.47     49.34 o 
   1   5  13     1640.16     1634.46     62.12 o 
   2   5  13     1048.44     1113.20     62.03 o 
   3   5  13      703.68      718.60     44.82 o 
   4   5  13       79.96       53.17     15.35 o 
   5   5  13      216.90      184.56     31.78 o 
  -5   6  13        2.93        0.00     24.61 o 
  -4   6  13      100.73       65.26     25.89 o 
  -3   6  13      176.02      168.69     26.76 o 
  -2   6  13       57.25       44.64     10.72 o 
  -1   6  13        2.91       31.20     10.21 o 
   0   6  13      172.52      159.62     25.71 o 
   1   6  13       79.00       81.27     22.08 o 
   2   6  13       18.20       44.08     20.23 o 
   3   6  13      137.02       94.08     22.76 o 
  -2   7  13       85.44       68.75     15.87 o 
  -1   7  13      206.89      200.80     26.98 o 
   0   7  13      393.08      415.29     37.49 o 
  -9   0  14       57.59        0.00     23.27 o 
  -8   0  14      830.08      780.02     52.58 o 
  -7   0  14     1055.03     1128.97     61.13 o 
  -6   0  14     1716.33     1686.06     59.86 o 
  -5   0  14     1662.61     1763.45     48.05 o 
  -4   0  14     5227.39     5545.40    151.29 o 
  -3   0  14      819.21      835.15     34.90 o 
  -2   0  14      203.89      226.59     19.63 o 
  -1   0  14     3321.75     3403.10     64.57 o 
   0   0  14     6092.47     6551.46    159.46 o 
   1   0  14     5144.37     5337.40    152.21 o 
   2   0  14     6026.98     6289.39    125.71 o 
   3   0  14     1124.26     1175.29     77.46 o 
   4   0  14       35.95       24.89     18.20 o 
   5   0  14      676.05      761.78     67.92 o 
   6   0  14      541.38      506.20     62.06 o 
   7   0  14      422.69      420.81     65.50 o 
  -9   1  14        1.24       42.41     19.75 o 
  -8   1  14      293.09      288.99     28.62 o 
  -7   1  14      865.60      859.21     27.90 o 
  -6   1  14      226.16      271.59     17.11 o 
  -5   1  14       65.03       45.10      8.45 o 
  -4   1  14      124.53      127.77     12.48 o 
  -3   1  14       37.38       27.99      5.38 o 
  -2   1  14        0.72       24.56      9.86 o 
  -1   1  14      516.92      521.66     23.05 o 
   0   1  14     1007.45      981.35     31.73 o 
   1   1  14      712.41      702.40     27.09 o 
   2   1  14       65.98       52.17     13.95 o 
   3   1  14       10.99       18.17     10.43 o 
   4   1  14       12.64       17.43     10.19 o 
   5   1  14        5.33       22.24     21.78 o 
   6   1  14       24.53       52.69     18.15 o 
  -9   2  14       69.70       34.38     36.52 o 
  -8   2  14      125.00      133.96     35.80 o 
  -7   2  14      941.90      864.55     44.43 o 
  -6   2  14     1302.50     1348.79     41.22 o 
  -5   2  14     2459.76     2688.14     56.22 o 
  -3   2  14      563.07      595.00     20.14 o 
  -2   2  14     1202.16     1215.08     35.64 o 
  -1   2  14     2100.12     2191.13     48.78 o 
   0   2  14     2998.38     2956.70     70.91 o 
   1   2  14     2651.70     2587.07     69.82 o 
   2   2  14     1198.25     1145.85     46.47 o 
   3   2  14     1233.64     1362.77     65.97 o 
   4   2  14      663.09      688.73     42.63 o 
   5   2  14        5.34       18.13     13.71 o 
   6   2  14      235.29      271.70     32.06 o 
  -8   3  14       35.64       33.02     15.60 o 
  -7   3  14       33.92       24.12      9.25 o 
  -6   3  14      155.02      166.83     13.15 o 
  -5   3  14      170.24      164.22     18.11 o 
  -4   3  14       96.68       21.94     16.06 o 
  -3   3  14      292.13      260.49     17.07 o 
  -2   3  14       13.04       36.32      7.07 o 
  -1   3  14      126.23      118.13     17.17 o 
   0   3  14      496.08      526.08     26.61 o 
   1   3  14       82.92       64.79     16.78 o 
   2   3  14       18.94       23.69     15.76 o 
   3   3  14       10.07        7.28     15.20 o 
   4   3  14       16.80       44.83     15.80 o 
   5   3  14        8.20       42.43     19.01 o 
   6   3  14        6.85       34.56     13.52 o 
  -7   4  14       49.98       47.21     18.70 o 
  -6   4  14      491.65      525.85     50.83 o 
  -5   4  14       53.32       42.34      8.68 o 
  -4   4  14       41.70       31.57      7.13 o 
  -3   4  14      281.65      279.51     17.80 o 
  -2   4  14      503.48      492.82     26.51 o 
  -1   4  14      177.57      197.06     17.46 o 
   0   4  14      266.18      283.72     21.86 o 
   1   4  14      336.53      302.37     30.52 o 
   2   4  14       69.66       55.12     22.56 o 
   3   4  14       31.08       29.87     12.95 o 
   4   4  14      259.01      284.22     34.19 o 
   5   4  14      114.71       86.20     24.89 o 
  -6   5  14        5.91       61.95     26.48 o 
  -5   5  14        4.35       21.77     31.72 o 
  -4   5  14        0.59       20.31      7.37 o 
  -3   5  14        0.89        7.74      9.48 o 
  -2   5  14        1.59       34.14      9.40 o 
  -1   5  14        5.24       21.14      9.78 o 
   0   5  14       92.51       93.60     13.99 o 
   1   5  14       37.10       57.16     17.56 o 
   2   5  14       81.45       74.49     17.26 o 
   3   5  14       59.70       50.02     15.16 o 
   4   5  14        2.88       15.37     24.58 o 
  -5   6  14       25.78       29.06     27.79 o 
  -4   6  14        1.97       28.78     16.07 o 
  -3   6  14       22.92       20.64     11.79 o 
  -2   6  14        1.40        5.10     16.54 o 
  -1   6  14       42.47       42.59     12.64 o 
   0   6  14       99.62       83.36     23.64 o 
   1   6  14       27.69       44.40     12.60 o 
   2   6  14        8.72       36.28     18.10 o 
  -9   1  15       17.43       11.59     17.76 o 
  -8   1  15       11.94       16.63     12.10 o 
  -7   1  15       31.32       11.64      6.85 o 
  -6   1  15       14.36       30.92      7.04 o 
  -5   1  15      407.31      381.80     19.53 o 
  -4   1  15     1245.45     1258.74     27.47 o 
  -3   1  15       53.87       38.91      7.11 o 
  -2   1  15       61.07       51.09      8.78 o 
  -1   1  15        0.58       31.36      7.49 o 
   0   1  15       72.31       75.15     10.86 o 
   1   1  15       38.58       26.53     13.88 o 
   2   1  15      116.49       86.45     17.95 o 
   3   1  15       29.82       18.26     13.10 o 
   4   1  15      456.85      423.03     38.29 o 
   5   1  15       21.94       23.31     23.80 o 
   6   1  15        2.43       54.83     17.72 o 
  -8   2  15       45.61       53.04     18.54 o 
  -7   2  15      455.74      383.70     34.99 o 
  -6   2  15      437.20      422.05     24.10 o 
  -5   2  15      113.53      141.27     18.97 o 
  -4   2  15      595.96      572.23     16.67 o 
  -3   2  15      335.95      341.27     18.11 o 
  -2   2  15      200.20      170.34     15.53 o 
  -1   2  15       51.64       34.48      9.40 o 
   0   2  15      438.57      425.32     26.93 o 
   1   2  15      793.73      793.65     39.99 o 
   2   2  15      601.18      591.26     38.82 o 
   3   2  15      567.83      481.03     37.68 o 
   4   2  15       36.26       35.91     19.49 o 
   5   2  15       46.43       21.04     21.31 o 
   6   2  15       78.45       53.19     20.75 o 
  -8   3  15       25.17       21.33     14.19 o 
  -7   3  15       30.02       40.37     21.78 o 
  -6   3  15      168.00      134.06     16.05 o 
  -5   3  15     1358.86     1305.64     41.60 o 
  -4   3  15     1079.77     1109.37     34.29 o 
  -3   3  15     1267.93     1327.14     32.34 o 
  -2   3  15       83.81       82.95     11.27 o 
  -1   3  15       50.64       43.99     15.19 o 
   0   3  15        2.89       10.73     11.21 o 
   1   3  15      234.52      236.47     26.21 o 
   2   3  15      805.84      790.68     47.95 o 
   3   3  15     1500.91     1475.04     67.23 o 
   4   3  15      316.58      381.32     37.21 o 
   5   3  15      170.68      219.06     43.11 o 
  -7   4  15      452.49      511.06     54.87 o 
  -6   4  15     1131.20     1267.41     93.84 o 
  -5   4  15     1295.11     1230.77    103.15 o 
  -4   4  15      258.46      268.59     17.67 o 
  -3   4  15        2.52        5.03      8.60 o 
  -2   4  15        2.52       15.63     14.47 o 
  -1   4  15      110.18      108.43     19.51 o 
   0   4  15      661.15      652.53     33.62 o 
   1   4  15      765.98      842.02     46.70 o 
   2   4  15      507.33      563.52     42.77 o 
   3   4  15      137.05      110.29     21.16 o 
   4   4  15      307.37      279.04     29.82 o 
  -6   5  15      283.47      193.73     50.88 o 
  -5   5  15      349.39      265.50     37.67 o 
  -4   5  15     1045.85     1084.97    160.06 o 
  -3   5  15      830.61      944.45     38.32 o 
  -2   5  15      304.44      295.40     22.88 o 
  -1   5  15        3.82       29.08      8.69 o 
   0   5  15       40.72       38.64     16.68 o 
   1   5  15      261.88      297.22     35.03 o 
   2   5  15      826.52      863.93     76.89 o 
   3   5  15      617.55      596.75     46.35 o 
  -4   6  15      196.92      125.99     39.93 o 
  -3   6  15       30.30       38.75     15.91 o 
  -2   6  15       63.03       73.81     22.35 o 
  -1   6  15       74.12       91.74     20.37 o 
   0   6  15       96.70       73.10     16.60 o 
   1   6  15      466.97      427.92     39.68 o 
  -8   0  16       64.43       33.77     29.44 o 
  -7   0  16        0.83       20.28      9.58 o 
  -6   0  16       52.64       32.24      7.01 o 
  -5   0  16      367.68      379.39     23.06 o 
  -4   0  16      462.29      456.58     24.45 o 
  -3   0  16        5.17       31.23      8.59 o 
  -2   0  16      856.06      867.28     39.76 o 
  -1   0  16     1781.07     1835.14     93.06 o 
   0   0  16     1432.13     1531.43     65.79 o 
   1   0  16      207.03      197.07     27.89 o 
   2   0  16      234.94      215.01     36.66 o 
   3   0  16       42.30       27.76     17.69 o 
   4   0  16      405.00      546.60     60.97 o 
   5   0  16      240.82      233.86     48.66 o 
   6   0  16      135.11       81.34     35.32 o 
  -8   1  16       77.56       36.24     22.45 o 
  -7   1  16      336.16      342.83     26.49 o 
  -6   1  16      920.40      950.50     35.07 o 
  -5   1  16     2172.99     2306.66     77.72 o 
  -4   1  16     3051.15     3080.82     68.40 o 
  -3   1  16      983.02     1009.92     29.14 o 
  -2   1  16      125.80      135.31     14.96 o 
  -1   1  16      159.61      159.67     13.95 o 
   0   1  16      641.39      660.79     30.60 o 
   1   1  16     1358.80     1425.05     60.52 o 
   2   1  16     1681.47     1678.67     75.70 o 
   3   1  16     1523.17     1650.10     79.80 o 
   4   1  16      924.98      924.31     49.70 o 
   5   1  16      456.83      561.17     46.89 o 
  -8   2  16      103.44       80.92     22.26 o 
  -7   2  16        7.77       22.21     15.36 o 
  -6   2  16        0.52       22.56      6.81 o 
  -5   2  16       15.81        0.00     15.34 o 
  -4   2  16      107.47      115.25     14.00 o 
  -3   2  16      763.52      745.96     25.48 o 
  -2   2  16      251.02      267.60     17.26 o 
  -1   2  16      607.12      624.42     26.36 o 
   0   2  16      277.17      289.45     26.81 o 
   1   2  16      311.41      286.35     26.13 o 
   2   2  16      261.21      317.38     33.34 o 
   3   2  16      337.70      344.01     41.28 o 
   4   2  16        8.92       45.49     15.69 o 
   5   2  16      106.35       77.94     18.29 o 
  -7   3  16      221.75      182.44     30.15 o 
  -6   3  16      574.04      525.45     43.49 o 
  -5   3  16      532.08      484.17     28.16 o 
  -4   3  16      105.17       62.31      9.79 o 
  -3   3  16      429.12      414.83     19.85 o 
  -2   3  16      329.78      320.72     28.87 o 
  -1   3  16       58.88       51.16     12.83 o 
   0   3  16       62.60       71.29     15.80 o 
   1   3  16      326.62      321.52     31.52 o 
   2   3  16      843.84      865.34     47.37 o 
   3   3  16      729.84      761.44     48.21 o 
   4   3  16      349.72      426.40     40.51 o 
   5   3  16       38.83       37.78     16.53 o 
  -7   4  16        7.36       13.03     27.82 o 
  -6   4  16       27.55       38.55     19.04 o 
  -5   4  16        0.17       44.88     18.04 o 
  -4   4  16        7.98       16.93      7.49 o 
  -3   4  16       94.56       77.26     12.96 o 
  -2   4  16      201.00      238.74     28.17 o 
  -1   4  16       13.27        7.51     13.27 o 
   0   4  16       53.88       62.56     15.22 o 
   1   4  16       90.03       81.65     21.95 o 
   2   4  16       27.92       35.40     14.89 o 
   3   4  16       86.31       91.40     20.81 o 
   4   4  16      121.10      114.72     21.61 o 
  -5   5  16        1.61       14.05     16.23 o 
  -4   5  16        0.31        0.00     25.34 o 
  -3   5  16       16.63       50.75     14.93 o 
  -2   5  16        0.10       18.80     14.79 o 
  -1   5  16        0.96       36.13     10.40 o 
   0   5  16       30.82        0.00     15.52 o 
   1   5  16       48.02       32.47     16.33 o 
   2   5  16        5.61       19.07     20.16 o 
  -3   6  16       46.76       39.67     23.19 o 
  -2   6  16       45.55       68.90     15.10 o 
  -1   6  16        1.57       28.16     12.08 o 
   0   6  16        3.26       32.70     14.99 o 
  -8   1  17        2.96       16.18     15.83 o 
  -7   1  17        4.50        0.46     14.51 o 
  -6   1  17        6.84       13.95      9.00 o 
  -5   1  17       16.63       25.72     10.92 o 
  -4   1  17      333.94      336.59     24.67 o 
  -3   1  17       12.39       13.36      8.11 o 
  -2   1  17      157.09      114.75     17.14 o 
  -1   1  17       20.53       13.51     11.07 o 
   0   1  17       17.96       19.94     15.89 o 
   1   1  17      159.83      144.59     24.23 o 
   2   1  17        6.71        0.00     18.82 o 
   3   1  17       71.01       76.35     22.93 o 
   4   1  17        7.93       13.00     19.72 o 
   5   1  17        4.32        0.00     24.69 o 
  -7   2  17       55.81       55.33     14.41 o 
  -6   2  17      121.75      120.44     23.27 o 
  -5   2  17      383.36      390.37     25.24 o 
  -4   2  17     1429.86     1395.12     35.97 o 
  -3   2  17      401.81      414.03     20.65 o 
  -2   2  17       11.50       25.64     18.48 o 
  -1   2  17      174.44      197.87     30.02 o 
   0   2  17      741.53      753.67     46.99 o 
   1   2  17      410.20      451.23     36.25 o 
   2   2  17      535.93      564.26     44.56 o 
   3   2  17      324.58      332.42     33.93 o 
   4   2  17      117.29      133.03     19.64 o 
   5   2  17      158.02      170.40     33.59 o 
  -7   3  17       13.43        0.00     36.04 o 
  -6   3  17      121.39      144.03     35.97 o 
  -5   3  17      135.18       93.71     15.27 o 
  -4   3  17       14.94        2.77      6.92 o 
  -3   3  17        0.60       11.78      6.99 o 
  -2   3  17      117.77      112.71     17.79 o 
  -1   3  17       39.89       44.44     13.36 o 
   0   3  17       55.09       35.78     15.73 o 
   1   3  17       58.59       49.08     19.66 o 
   2   3  17       47.20       56.29     19.27 o 
   3   3  17        9.73       29.83     18.95 o 
   4   3  17       73.45       65.36     20.59 o 
  -6   4  17      285.10      321.39     48.24 o 
  -5   4  17      624.89      726.72     84.62 o 
  -4   4  17      749.46      743.36     52.58 o 
  -3   4  17     1411.27     1486.43     51.95 o 
  -2   4  17      645.13      663.20     43.48 o 
  -1   4  17      211.97      231.77     35.41 o 
   0   4  17      284.65      289.61     46.92 o 
   1   4  17      840.29      918.28     61.13 o 
   2   4  17      703.53      689.75     47.75 o 
   3   4  17     1021.14     1166.51     68.71 o 
  -4   5  17        2.69       19.95     26.26 o 
  -3   5  17      122.21      127.33     30.48 o 
  -2   5  17        4.12       45.84     13.57 o 
  -1   5  17        5.74       16.29     10.91 o 
   0   5  17        0.19        0.00     14.59 o 
   1   5  17       60.74       69.21     13.94 o 
  -7   0  18       21.70       19.42     19.97 o 
  -6   0  18      236.98       83.46     61.92 o 
  -5   0  18      662.18      701.00     48.73 o 
  -4   0  18     2048.91     2013.76    105.67 o 
  -3   0  18      861.23      839.00     60.36 o 
  -2   0  18      133.34       92.25     56.20 o 
  -1   0  18      240.19      279.52     32.32 o 
   0   0  18       12.26       22.10     15.20 o 
   1   0  18      134.40      148.97     44.20 o 
   2   0  18      214.32      287.08     44.16 o 
   3   0  18      383.69      397.64     62.00 o 
   4   0  18      213.58      222.23     41.00 o 
  -7   1  18      219.11      249.45     35.86 o 
  -6   1  18       97.77       79.96     24.51 o 
  -5   1  18      391.54      357.96     21.09 o 
  -4   1  18     1057.56     1055.06     30.91 o 
  -3   1  18     1282.58     1293.60     41.15 o 
  -2   1  18     1616.00     1596.24     49.93 o 
  -1   1  18      783.93      848.85     40.15 o 
   0   1  18      111.40       96.98     18.32 o 
   1   1  18       20.39       43.57     13.02 o 
   2   1  18      225.38      235.12     26.36 o 
   3   1  18      749.58      695.82     50.32 o 
   4   1  18     1248.21     1257.33     61.48 o 
  -7   2  18       30.26       59.36     32.32 o 
  -6   2  18      112.24       89.15     26.66 o 
  -5   2  18      409.34      347.43     23.38 o 
  -4   2  18      396.05      362.43     25.00 o 
  -3   2  18      915.66      910.31     30.18 o 
  -2   2  18      121.97      121.89     25.97 o 
  -1   2  18       12.05       32.59     12.59 o 
   0   2  18       74.81       52.59     13.43 o 
   1   2  18       16.66       37.63     12.35 o 
   2   2  18      175.49      122.79     23.00 o 
   3   2  18      188.24      146.35     29.46 o 
   4   2  18      140.54      131.57     22.52 o 
  -6   3  18       34.67       48.05     15.81 o 
  -5   3  18       36.29       41.34     34.96 o 
  -4   3  18      284.25      259.51     34.43 o 
  -3   3  18      931.17      904.57     42.30 o 
  -2   3  18      183.14      171.59     17.46 o 
  -1   3  18       55.30       48.44     14.81 o 
   0   3  18       79.34       68.43     15.57 o 
   1   3  18      155.27      136.14     29.83 o 
   2   3  18      113.35      116.02     29.95 o 
   3   3  18      249.09      269.14     36.94 o 
  -5   4  18      111.18       74.67     23.25 o 
  -4   4  18       94.40       83.89     20.43 o 
  -3   4  18        0.82        9.46     15.38 o 
  -2   4  18      173.58      170.75     31.42 o 
  -1   4  18       70.97       52.04     14.30 o 
   0   4  18        3.02       45.07     18.87 o 
   1   4  18       27.42       31.11     18.12 o 
   2   4  18        6.66       17.82     14.06 o 
  -3   5  18       52.28       32.12     14.26 o 
  -2   5  18       11.39       41.90     12.73 o 
  -1   5  18        1.42       15.09     15.73 o 
   0   5  18        9.17       77.69     18.03 o 
  -7   1  19        0.97        0.00     34.69 o 
  -6   1  19       25.55       34.90     18.60 o 
  -5   1  19      101.00       80.06     36.31 o 
  -4   1  19      114.89       71.94     12.58 o 
  -3   1  19       36.10       31.27     13.80 o 
  -2   1  19      118.40       88.48     15.17 o 
  -1   1  19       75.40       71.34     12.08 o 
   0   1  19       73.53       29.69     20.10 o 
   1   1  19       29.40       20.29     23.75 o 
   2   1  19        1.72       26.18     14.48 o 
   3   1  19       78.82       62.35     15.29 o 
  -6   2  19       19.59       40.82     21.18 o 
  -5   2  19        6.75       21.86     17.50 o 
  -4   2  19        6.27       17.79     19.65 o 
  -3   2  19        7.44       12.21      8.14 o 
  -2   2  19      118.14       93.78     18.82 o 
  -1   2  19      421.48      375.40     37.94 o 
   0   2  19      391.94      464.05     36.77 o 
   1   2  19       93.24       77.65     17.26 o 
   2   2  19       29.42       63.77     19.11 o 
   3   2  19       11.36       30.51     13.81 o 
  -6   3  19       14.77       18.87     38.34 o 
  -5   3  19      121.33       63.49     24.88 o 
  -4   3  19      773.53      754.89     56.76 o 
  -3   3  19      880.91      821.39     49.41 o 
  -2   3  19      376.59      400.82     35.39 o 
  -1   3  19      211.52      189.72     27.42 o 
   0   3  19       13.91       40.79     14.30 o 
   1   3  19       69.58       57.99     16.51 o 
   2   3  19       86.41       92.74     23.63 o 
  -4   4  19       93.04       70.07     24.07 o 
  -3   4  19      174.61      154.51     30.87 o 
  -2   4  19       78.28       73.15     14.27 o 
  -1   4  19      247.16      261.86     28.49 o 
   0   4  19      518.13      616.22     56.56 o 
   1   4  19      332.00      389.25     46.50 o 
  -6   0  20      324.98      343.24     65.50 o 
  -5   0  20      230.28      178.60     50.39 o 
  -4   0  20      569.85      559.42     49.55 o 
  -3   0  20     1505.76     1605.23     58.38 o 
  -2   0  20     1290.22     1538.46     61.61 o 
  -1   0  20     1253.19     1409.32     81.61 o 
   0   0  20      721.06      793.07     72.23 o 
   1   0  20      284.00      389.99     57.65 o 
   2   0  20      455.17      531.50     63.22 o 
   3   0  20      257.87      228.40     52.37 o 
  -6   1  20       65.91       53.51     24.66 o 
  -5   1  20        0.53       23.00     29.31 o 
  -4   1  20       87.54       59.73     16.55 o 
  -3   1  20       10.59       32.11     12.98 o 
  -2   1  20       25.54       29.41      9.91 o 
  -1   1  20       48.26       41.82     22.16 o 
   0   1  20       27.31       36.15     14.28 o 
   1   1  20       10.00       59.55     17.41 o 
   2   1  20        0.30       44.66     16.34 o 
   3   1  20        0.12        2.30     17.53 o 
  -5   2  20      218.79      206.62     29.06 o 
  -4   2  20      562.55      583.47     47.29 o 
  -3   2  20      826.19      818.04     49.30 o 
  -2   2  20     1089.98     1253.41     65.70 o 
  -1   2  20      431.36      559.53     43.17 o 
   0   2  20      330.26      370.87     40.64 o 
   1   2  20      346.88      415.34     39.54 o 
   2   2  20       88.88       69.47     16.27 o 
  -5   3  20        0.11       45.58     38.65 o 
  -4   3  20        9.22        0.00     15.73 o 
  -3   3  20       44.29       26.86     15.82 o 
  -2   3  20       17.30       41.73     27.62 o 
  -1   3  20       40.14       59.33     15.70 o 
   0   3  20       65.23       58.04     18.37 o 
   1   3  20        0.16       60.44     16.47 o 
  -2   4  20      136.90       73.88     16.70 o 
  -1   4  20      126.76      113.09     43.24 o 
  -5   1  21        1.41       37.10     33.37 o 
  -4   1  21        5.18       55.02     26.78 o 
  -3   1  21       42.91       36.24     15.00 o 
  -2   1  21      183.47      179.91     34.26 o 
  -1   1  21      169.96      144.92     31.44 o 
   0   1  21        0.52        4.95     18.34 o 
   1   1  21       16.55       33.95     18.96 o 
  -4   2  21       17.39       15.21     21.35 o 
  -3   2  21       27.78       36.20     14.68 o 
  -2   2  21      112.97      144.93     24.23 o 
  -1   2  21       23.26       24.33     15.04 o 
   0   2  21        0.13       22.45     12.25 o 
   1   2  21        5.74        0.00     19.44 o 
  -3   3  21      212.07      198.53     33.22 o 
  -2   3  21      557.50      479.66     40.68 o 
  -1   3  21      489.80      503.42     43.44 o 
  -4   0  22      135.38       67.10     24.95 o 
  -3   0  22      138.32      109.18     23.27 o 
  -2   0  22      347.65      452.51     55.38 o 
  -1   0  22      288.18      300.73     62.10 o 
   0   0  22      408.27      440.92     63.64 o 
  -3   1  22      252.42      239.44     27.38 o 
  -2   1  22      729.96      769.34     50.04 o 
  -1   1  22      733.49      784.73     56.35 o 
   0   1  22      289.84      303.17     37.93 o 
                                                 
